# Supplementary material for: Electrochemically coupled CH4 and CO2 consumption driven by microbial processes
Source: Nat Commun. 2024 Apr 10;15:3097. doi: 10.1038/s41467-024-47445-8 (PMC11006836; doi:10.1038/s41467-024-47445-8)
Supplement: Supplementary file 4 — Supplementary Data 1 [file 41467_2024_47445_MOESM4_ESM.xlsx]

## Sheet: Sheet1
Station	Latitude	Longitude	Relative abundance of Methylomonas	Relative abundance of Bacillus	Relative abundance of Rhodopseudomonas
1	34.97	135.95	0.416667	0.0833333	0.5
2	34.97	135.95	0.861111	0.0833333	0.0555556
3	34.97	135.95	0.309524	0.0714286	0.619048
4	34.97	135.95	0.633333	0.266667	0.1
5	29.53	121.52	0.173913	0.0434783	0.782609
6	36.0423	139.502	0.0130719	0.411765	0.575163
7	35.9483	139.545	0.0373832	0.616822	0.345794
8	36.0397	139.498	0.00719424	0.640288	0.352518
9	36.0397	139.498	0.815315	0.0945946	0.0900901
10	36.0397	139.498	0.45	0.45	0.1
11	35.9936	139.501	0.0820896	0.0671642	0.850746
12	35.9936	139.501	0.678571	0.25	0.0714286
13	35.9936	139.501	0.0952381	0.619048	0.285714
14	35.9747	139.509	0.0227273	0.659091	0.318182
15	35.9747	139.509	0.294118	0.294118	0.411765
16	35.9747	139.509	0.03125	0.0625	0.90625
17	36.0403	139.496	0.0047619	0.557143	0.438095
18	35.9936	139.501	0.325	0.05	0.625
19	35.9747	139.509	0.295455	0.227273	0.477273
20	18.38	108.48	0.422222	0.155556	0.422222
21	18.38	108.46	0.0238095	0.0833333	0.892857
22	34.95	119.19	0.0169492	0.0338983	0.949153
23	34.95	119.19	0.0869565	0.130435	0.782609
24	34.95	119.19	0.0322581	0.0967742	0.870968
25	34.95	119.19	0.0208333	0.0625	0.916667
26	34.95	119.19	0.94155	0.0025413	0.0559085
27	34.95	119.19	0.987986	0.000572082	0.0114416
28	34.95	119.19	0.986905	0.00119048	0.0119048
29	29.37	122.66	0.961111	0.00555556	0.0333333
30	30.69	121.74	0.983425	0.00184162	0.014733
31	30.68	121.56	0.990476	0.000793651	0.00873016
32	30.21	122.32	0.105263	0.526316	0.368421
33	30.55	121.28	0.948276	0.0344828	0.0172414
34	30.77	122.32	0.00409836	0.0553279	0.940574
35	34.6429	137.1	0.00406504	0.054878	0.941057
36	34.6429	137.1	0.0196078	0.117647	0.862745
37	34.6429	137.1	0.401869	0.0560748	0.542056
38	34.6429	137.1	0.0344828	0.0344828	0.931034
39	35.5678	139.268	0.0909091	0.181818	0.727273
40	35.5572	139.267	0.0882353	0.0294118	0.882353
41	35.5572	139.267	0.0294118	0.0588235	0.911765
42	35.5678	139.268	0.166667	0.0555556	0.777778
43	35.5572	139.267	0.0344828	0.0344828	0.931034
