# Supplementary material for: Electrochemically coupled CH4 and CO2 consumption driven by microbial processes
Source: Nat Commun. 2024 Apr 10;15:3097. doi: 10.1038/s41467-024-47445-8 (PMC11006836; doi:10.1038/s41467-024-47445-8)
Supplement: Supplementary file 6 — Source Data [file 41467_2024_47445_MOESM6_ESM.xlsx]

## Sheet: Figure 1a
	Methane (mM)							Carbon dioxide (mM)
Microcosm+CH4+Fe							Microcosm+CO2+Fe
Time (day)	replicate#1	replicate#2	replicate#3	average	stdev		Time (day)	replicate#1	replicate#2	replicate#3	average	stdev
0	8.8034	8.70088	9.40922	8.97117	0.382813		14	3.64614	3.88605	3.81203	3.78141	0.122855
4	7.03755	6.2158	6.95355	6.73563	0.452143		18	2.68843	2.68091	2.68657	2.6853	0.00391694
8	5.5939	6.29392	6.65132	6.17971	0.537884		22	1.76399	2.38162	2.19184	2.11249	0.316372
11	5.69375	4.92827	6.00447	5.54217	0.553881		25	1.57596	1.61409	1.58126	1.59044	0.0206562
14	4.80449	4.10935	5.57397	4.82927	0.732624		28	1.31055	1.6631	1.86494	1.61286	0.280592
Microcosm+CH4							Microcosm+CO2
Time (day)	replicate#1	replicate#2	replicate#3	average	stdev		Time (day)	replicate#1	replicate#2	replicate#3	average	stdev
0	8.97099	9.20598	8.07765	8.75154	0.595318		14	4.12564	3.60196	3.87865	3.86875	0.261981
4	8.62882	8.5806	8.71868	8.6427	0.0700791		18	3.73218	3.23302	3.67592	3.54704	0.273401
8	7.19847	7.15878	7.02741	7.12822	0.089533		22	2.64505	2.83591	2.77222	2.75106	0.0971755
11	6.28327	6.63155	6.99668	6.63716	0.356737		25	3.01703	2.70719	2.42189	2.71537	0.297653
14	6.27288	6.76133	6.46533	6.49985	0.246045		28	2.60091	2.67869	2.69436	2.65799	0.0500448
Killed control							Killed control
Time (day)	replicate#1	replicate#2	replicate#3	average	stdev		Time (day)	replicate#1	replicate#2	replicate#3	average	stdev
0	9.53843	9.40474	9.67206	9.53841	0.133661		14	3.70656	3.72944	3.20022	3.54541	0.299162
4	9.50982	9.50217	9.49344	9.50181	0.0081981		18	3.84453	3.22525	3.53417	3.53465	0.309641
8	9.38126	9.375	9.41186	9.38937	0.0197245		22	3.68556	3.60248	3.66353	3.65053	0.0430393
11	9.51095	9.51776	9.47891	9.50254	0.020744		25	3.62563	3.72301	3.37027	3.57297	0.18217
14	9.36809	9.36352	9.38242	9.37134	0.00986071		28	3.35603	3.47526	3.41701	3.4161	0.0596204

## Sheet: Figure 2a
	CH4-ox consortia					CO2-red consortia					Abiotic control					Biotic control
Time (day)	replicate#1	replicate#2	replicate#3	average	stdev	replicate#1	replicate#2	replicate#3	average	stdev	replicate#1	replicate#2	replicate#3	average	stdev	replicate#1	replicate#2	replicate#3	average	stdev
0	0.0188527	0.0191272	0.0189899	0.0189899	0.000137238						0.0481392	0.0586785	0.0548983	0.0539053	0.00533937	0.0308426	0.0424407	0.0328523	0.0353785	0.00619802
1	0.0818755	0.0778068	0.0842618	0.0813147	0.00326386						0.052405	0.0554618	0.0494378	0.0524349	0.00301211	0.0341623	0.00708008	0.0257416	0.022328	0.01386
2	0.140662	0.140541	0.140289	0.140497	0.000190402						0.0163621	0.0170771	0.00968497	0.0143747	0.00407716	0.0190741	0.0191645	0.0208254	0.019688	0.00098605
3	0.132129	0.130058	0.129824	0.13067	0.00126851						0.0124788	0.00873908	0.0184419	0.0132199	0.00489365	0.00623929	0.00570456	0.00565785	0.00586723	0.000323053
4	0.229198	0.222851	0.227524	0.226524	0.00328948						0.0300616	0.0169497	0.0411442	0.0293852	0.0121114	0.0163368	0.0192162	0.0227883	0.0194471	0.00323193
5	0.543216	0.547736	0.550327	0.547093	0.00359857						0.0434044	0.0154379	0.0139737	0.024272	0.0165853	0.0137579	0.0130947	0.017842	0.0148982	0.00257086
6	0.683709	0.681714	0.684667	0.683363	0.00150657						0.0274589	0.0271369	0.0303189	0.0283049	0.00175159	0.0264059	0.0656925	0.0681289	0.0534091	0.0234172
7	0.697766	0.682905	0.773699	0.718123	0.0486999						0.00618256	0.00727698	0.00411901	0.00585952	0.00160357	0.00706614	0.0469444	0.00720254	0.0204044	0.0229845
8	0.82606	0.84191	0.798036	0.822002	0.0222167	0.82606	0.84191	0.798036	0.822002	0.0222167	0.0138746	0.0126136	0.0133796	0.0132893	0.000635297	0.021272	0.0186999	0.0186578	0.0195432	0.00149732
9	0.799424	0.786756	0.799353	0.795177	0.00729318	0.795424	0.786756	0.799353	0.793844	0.00644511	0.00188781	0	0.00308123	0.00165635	0.0015536	0.0205064	0.0385016	0.0242124	0.0277401	0.00950212
10	0.793456	0.836076	0.83468	0.821404	0.0242135	0.725214	0.743095	0.717259	0.728523	0.013232	0.00311388	0.0287999	0.0810707	0.0376615	0.0397267	0.00920502	0.0111972	-0.00340861	0.00566455	0.00792047
11	0.823579	0.858855	0.828613	0.837015	0.0190801	0.514354	0.497982	0.513721	0.508686	0.00927482	0.0190608	0.0202442	0.0756009	0.038302	0.0323072	0.0160214	0.0114562	0.011957	0.0131449	0.00250371
12	0.821357	0.805086	0.77551	0.800651	0.0232429	0.221754	0.216238	0.215944	0.217978	0.00327274	0.0166343	0.00232409	0.000845238	0.00660122	0.00872032	0.00152762	0.00253495	0.00484878	0.00297045	0.00170287
13	0.837924	0.847859	0.836886	0.84089	0.00605803	0.149715	0.154303	0.163984	0.156001	0.0072841	0.00318471	0.00440252	0.00108365	0.00289029	0.00167891	0.00441567	0.000344149	0.00172788	0.00216257	0.00207027
14	0.839813	0.824822	0.783148	0.815928	0.0293605	0.097782	0.0932369	0.0958498	0.0956229	0.00228103	0.0020267	0.00671877	0.00626566	0.00500371	0.0025881	0.00920502	0.0111972	-0.00340861	0.00566455	0.00792047

## Sheet: Figure 2b
Feinitial		Fered		Feox
H (mT)	M (Am2/kg)	H (mT)	M (Am2/kg)	H (mT)	M (Am2/kg)
0	0.00495	0	0.00904	0	0.00922
5.01063	0.03587	5.00952	0.0856	5.02287	0.03045
10.0346	0.06649	10.0357	0.16121	10.0435	0.10088
15.0586	0.09751	15.0608	0.23838	15.0697	0.11294
20.0937	0.12858	20.0948	0.31578	20.1015	0.13098
25.1221	0.16005	25.1243	0.39513	25.131	0.16361
30.1394	0.19109	30.1416	0.47235	30.1472	0.18528
35.1678	0.22228	35.1701	0.55018	35.1767	0.22039
40.1896	0.25378	40.194	0.62857	40.1985	0.28183
45.2158	0.28529	45.2191	0.70659	45.2247	0.2838
50.2286	0.31641	50.2331	0.78542	50.2364	0.32626
55.2537	0.34824	55.2537	0.86579	55.2582	0.36887
60.2799	0.38026	60.2833	0.94342	60.2866	0.40235
65.2983	0.41153	65.2983	1.02115	65.3028	0.44104
70.3223	0.44311	70.329	1.10049	70.329	0.46826
75.3541	0.47479	75.3586	1.17831	75.3608	0.50211
80.3792	0.50653	80.3836	1.25797	80.3836	0.53568
85.3865	0.53802	85.3931	1.33691	85.3931	0.57406
90.4138	0.56974	90.4204	1.4158	90.4205	0.60415
95.4367	0.60161	95.4411	1.49294	95.4433	0.6362
100.442	0.63331	100.453	1.57086	100.455	0.68339
100.433	0.63628	100.444	1.58452	100.444	0.67434
120.542	0.76115	120.546	1.88645	120.549	0.80081
140.615	0.88663	140.637	2.18041	140.631	0.91942
160.713	1.01379	160.73	2.4775	160.729	1.06642
180.789	1.14213	180.805	2.77397	180.805	1.19446
200.881	1.27206	200.892	3.07225	200.892	1.31371
220.946	1.40326	220.963	3.36579	220.968	1.44308
241.044	1.53619	241.055	3.65847	241.055	1.56777
261.12	1.66964	261.137	3.94715	261.137	1.69453
281.207	1.80557	281.229	4.24805	281.224	1.82292
301.277	1.94586	301.3	4.52602	301.294	1.94991
321.364	2.08289	321.387	4.80796	321.381	2.07584
341.446	2.22137	341.479	5.07429	341.457	2.20112
361.544	2.37126	361.566	5.34105	361.544	2.32098
381.631	2.51034	381.642	5.61177	381.631	2.44568
401.707	2.65388	401.729	5.88014	401.718	2.57951
421.794	2.79849	421.816	6.13947	421.794	2.70453
441.881	2.94543	441.903	6.42135	441.881	2.83099
461.957	3.09546	461.979	6.66721	461.968	2.94863
482.044	3.24737	482.077	6.91732	482.055	3.08256
502.131	3.39935	502.153	7.15879	502.142	3.2171
502.075	3.43882	502.086	7.18979	502.097	3.21784
552.593	3.81992	552.693	7.79704	552.56	3.52221
602.855	4.20268	602.944	8.37825	602.855	3.83408
653.039	4.58416	653.117	8.9619	653.061	4.15144
703.312	5.04968	703.401	9.52469	703.312	4.46002
753.607	5.46444	753.697	10.0804	753.608	4.77103
803.947	5.90589	803.947	10.6289	803.925	5.07636
853.931	6.35912	854.065	11.1562	853.931	5.38484
904.204	6.77718	904.316	11.6925	904.227	5.68892
954.433	7.22184	954.544	12.2152	954.433	5.98814
1004.53	7.75586	1004.62	12.7219	1004.53	6.29727
1004.28	7.87003	1004.31	12.7432	1004.28	6.30117
1104.88	8.64657	1104.88	13.7223	1104.83	6.91321
1205.31	9.55325	1205.38	14.6933	1205.31	7.50604
1305.77	10.4893	1305.86	15.6375	1305.83	8.10335
1406.09	11.4058	1406.15	16.5794	1406.15	8.69801
1506.69	12.3191	1506.69	17.4893	1506.75	9.28001
1607.07	13.2155	1607.13	18.3693	1607.13	9.8656
1707.45	14.0612	1707.51	19.2463	1707.51	10.4397
1807.78	14.8642	1807.89	20.0938	1807.89	11.0039
1908.32	15.6261	1908.38	20.9323	1908.38	11.5671
2008.7	16.3589	2008.76	21.7674	2008.7	12.1128
2109.08	17.0613	2109.14	22.557	2109.14	12.6618
2209.4	17.7193	2209.51	23.3764	2209.46	13.188
2309.78	18.3986	2309.89	24.1584	2309.84	13.7109
2410.33	18.9608	2410.44	24.9253	2410.39	14.2279
2510.65	19.5171	2510.76	25.6721	2510.65	14.7334
2611.14	20.0624	2611.26	26.4274	2611.2	15.2289
2711.58	20.5715	2711.69	27.1496	2711.64	15.7214
2811.96	21.0648	2812.12	27.8855	2812.07	16.197
2912.34	21.5391	2912.45	28.6	2912.39	16.6662
3012.66	21.9886	3012.83	29.2981	3012.72	17.1205
3011.77	22.1269	3011.88	29.2948	3011.94	17.1228
2911.5	21.7982	2911.61	28.5907	2911.56	16.6619
2811.18	21.4727	2811.24	27.869	2811.18	16.2116
2710.74	21.1283	2710.74	27.1485	2710.8	15.7435
2610.36	20.7762	2610.37	26.438	2610.42	15.2663
2509.88	20.4102	2509.88	25.6901	2509.99	14.7845
2409.55	20.024	2409.61	24.9375	2409.61	14.2801
2309.01	19.6322	2309	24.172	2309.06	13.7743
2208.62	19.23	2208.68	23.4018	2208.74	13.2516
2108.3	18.8042	2108.3	22.6018	2108.41	12.7246
2007.92	18.369	2007.92	21.8077	2007.98	12.1891
1907.54	17.9137	1907.54	20.9806	1907.65	11.6445
1807.11	17.4385	1807.05	20.149	1807.16	11.0897
1706.73	16.9454	1706.78	19.3171	1706.84	10.5268
1606.35	16.4294	1606.35	18.4562	1606.4	9.95637
1505.97	15.8986	1505.91	17.5835	1505.97	9.3805
1405.42	15.3413	1405.31	16.6946	1405.42	8.79304
1305.14	14.7532	1305.06	15.7809	1305.21	8.20169
1204.66	14.1336	1204.6	14.8497	1204.75	7.60434
1104.18	13.4961	1104.12	13.9069	1104.25	7.00264
1003.68	12.8141	1003.62	12.9333	1003.75	6.385
954.188	12.3914	954.3	12.4429	954.233	6.08815
904.004	12.0486	904.049	11.9461	904.027	5.78193
853.753	11.6866	853.798	11.434	853.775	5.47121
803.702	11.3133	803.68	10.9261	803.702	5.1641
753.43	10.9252	753.452	10.3992	753.474	4.85448
703.112	10.522	703.134	9.87676	703.134	4.54248
652.906	10.1121	652.872	9.328	652.928	4.24069
602.688	9.69065	602.721	8.79299	602.71	3.92809
552.426	9.25459	552.46	8.22572	552.426	3.60517
502.131	8.72874	502.142	7.66027	502.142	3.28666
482.01	8.47882	482.021	7.42678	482.033	3.16056
461.923	8.31281	461.923	7.19486	461.945	3.03392
441.847	8.14315	441.847	6.95375	441.87	2.90818
421.76	7.96441	421.76	6.72335	421.772	2.77984
401.685	7.77777	401.685	6.48193	401.707	2.65369
381.598	7.59338	381.598	6.24524	381.62	2.52654
361.51	7.40263	361.51	5.99721	361.522	2.39963
341.423	7.21209	341.412	5.74924	341.435	2.27194
321.348	7.01977	321.337	5.49701	321.359	2.14419
301.26	6.82278	301.255	5.24527	301.272	2.02384
281.19	6.62629	281.185	4.99036	281.196	1.8914
261.103	6.42361	261.098	4.73108	261.114	1.77371
241.027	6.2223	241.022	4.46587	241.038	1.62973
220.935	6.01851	220.924	4.19866	220.94	1.49449
200.864	5.80766	200.853	3.92425	200.87	1.37122
180.778	5.60071	180.761	3.6454	180.783	1.24147
160.702	5.39408	160.69	3.36044	160.713	1.11883
140.603	5.18181	140.592	3.07318	140.609	0.98055
120.526	4.96967	120.515	2.7748	120.54	0.84955
100.428	4.75811	100.415	2.47084	100.439	0.70927
95.4411	4.55108	95.4455	2.36662	95.4455	0.67506
90.4227	4.49167	90.4205	2.28635	90.4249	0.64886
85.3954	4.43117	85.3976	2.20211	85.3998	0.61525
80.3858	4.37285	80.3858	2.12147	80.3903	0.58228
75.3607	4.31344	75.3608	2.04182	75.3652	0.54871
70.3312	4.25533	70.3312	1.96012	70.3334	0.51601
65.305	4.19807	65.3039	1.87805	65.3106	0.48134
60.291	4.1399	60.2899	1.7949	60.2944	0.44739
55.2615	4.08231	55.2615	1.71132	55.2648	0.40613
50.242	4.02651	50.2409	1.62823	50.2453	0.38559
45.2291	3.97032	45.228	1.5425	45.2314	0.34455
40.2052	3.91051	40.2029	1.45743	40.2074	0.30207
35.1812	3.85496	35.1801	1.37196	35.1845	0.27542
30.1561	3.79604	30.1528	1.28542	30.1561	0.23431
25.1399	3.74058	25.1377	1.19925	25.1421	0.20533
20.1126	3.6823	20.1092	1.11179	20.1126	0.16997
15.0808	3.62331	15.0775	1.02229	15.0808	0.13401
10.058	3.56532	10.0535	0.93444	10.0569	0.09551
5.03955	3.50906	5.04066	0.84384	5.04066	0.06865
0.01446	3.45063	0.01446	0.75446	0.01557	0.02578
-5.04288	3.38511	-5.044	0.66042	-5.044	-0.02299
-10.0602	3.32868	-10.0591	0.56124	-10.0591	-0.05882
-15.0819	3.27076	-15.0808	0.47344	-15.0831	-0.09705
-20.117	3.21283	-20.1104	0.38355	-20.1148	-0.13011
-25.1443	3.15546	-25.1399	0.28812	-25.1432	-0.15849
-30.1572	3.09947	-30.155	0.19959	-30.1594	-0.20127
-35.1834	3.0403	-35.1812	0.10985	-35.1856	-0.23645
-40.2052	2.96486	-40.204	0.02183	-40.2085	-0.2721
-45.2313	2.90044	-45.2291	-0.06851	-45.2347	-0.30738
-50.2431	2.84863	-50.2398	-0.16178	-50.2464	-0.33494
-55.2637	2.79437	-55.2626	-0.25183	-55.2671	-0.37762
-60.291	2.73896	-60.291	-0.34755	-60.2944	-0.41286
-65.3072	2.68493	-65.3061	-0.43577	-65.3117	-0.44822
-70.3312	2.62702	-70.3334	-0.52463	-70.3357	-0.49238
-75.363	2.54131	-75.363	-0.61377	-75.3652	-0.51899
-80.3858	2.49087	-80.388	-0.7027	-80.3925	-0.55402
-85.3954	2.43842	-85.3976	-0.79777	-85.3998	-0.59396
-90.4204	2.38384	-90.4227	-0.88353	-90.4271	-0.60866
-95.4433	2.32974	-95.4455	-0.97351	-95.45	-0.66541
-100.451	2.22587	-100.457	-1.07704	-100.46	-0.69051
-120.555	2.06847	-120.56	-1.3859	-120.562	-0.82372
-140.631	1.86765	-140.642	-1.76396	-140.637	-0.94875
-160.729	1.69003	-160.735	-2.06115	-160.735	-1.08868
-180.805	1.49909	-180.811	-2.36741	-180.811	-1.21916
-200.892	1.29504	-200.903	-2.67963	-200.898	-1.34818
-220.963	1.08859	-220.974	-2.98779	-220.968	-1.47806
-241.055	0.84369	-241.066	-3.29609	-241.066	-1.60887
-261.131	0.63529	-261.148	-3.60281	-261.142	-1.74677
-281.218	0.41793	-281.235	-3.90244	-281.229	-1.8674
-301.288	0.16817	-301.305	-4.2012	-301.3	-1.99522
-321.375	-0.04177	-321.392	-4.5077	-321.387	-2.12391
-341.446	-0.25514	-341.49	-4.79167	-341.457	-2.25161
-361.544	-0.52646	-361.577	-5.07183	-361.555	-2.38807
-381.62	-0.73454	-381.664	-5.35186	-381.642	-2.50708
-401.707	-0.95147	-401.751	-5.62659	-401.729	-2.63474
-421.783	-1.17164	-421.827	-5.90271	-421.816	-2.76265
-441.87	-1.40388	-441.914	-6.16776	-441.892	-2.88927
-461.957	-1.62685	-461.99	-6.43416	-461.968	-3.00869
-482.044	-1.88543	-482.088	-6.69646	-482.066	-3.14341
-502.086	-2.19389	-502.131	-6.97795	-502.12	-3.27902
-552.693	-2.73591	-552.782	-7.61553	-552.66	-3.58645
-602.933	-3.20978	-603.044	-8.2028	-602.944	-3.90795
-653.128	-3.78349	-653.206	-8.80048	-653.106	-4.20288
-703.357	-4.29403	-703.468	-9.37988	-703.379	-4.52103
-753.696	-4.84821	-753.763	-9.9506	-753.785	-4.84231
-803.925	-5.3912	-804.036	-10.5113	-803.97	-5.14482
-853.998	-5.95213	-854.132	-11.0587	-854.043	-5.4535
-904.271	-6.51323	-904.383	-11.5935	-904.316	-5.75883
-954.5	-7.05579	-954.611	-12.1206	-954.522	-6.07229
-1004.39	-7.74083	-1004.48	-12.6579	-1004.44	-6.37716
-1104.94	-8.65113	-1104.94	-13.657	-1104.92	-6.97398
-1205.38	-9.65645	-1205.46	-14.6363	-1205.4	-7.58399
-1305.86	-10.6541	-1305.94	-15.5917	-1305.9	-8.17068
-1406.2	-11.6177	-1406.31	-16.5295	-1406.2	-8.75818
-1506.8	-12.5416	-1506.86	-17.4575	-1506.75	-9.34899
-1607.18	-13.4335	-1607.24	-18.3514	-1607.13	-9.93127
-1707.62	-14.2858	-1707.67	-19.2261	-1707.56	-10.4981
-1807.94	-15.0811	-1808	-20.073	-1807.94	-11.0581
-1908.43	-15.8425	-1908.49	-20.9143	-1908.43	-11.6186
-2008.81	-16.5545	-2008.87	-21.7455	-2008.81	-12.1658
-2109.19	-17.2382	-2109.25	-22.5603	-2109.19	-12.7035
-2209.51	-17.892	-2209.63	-23.3577	-2209.51	-13.2342
-2309.89	-18.5444	-2310.01	-24.1374	-2309.95	-13.7474
-2410.39	-19.0931	-2410.55	-24.9219	-2410.5	-14.2549
-2510.82	-19.6419	-2510.88	-25.6674	-2510.88	-14.7616
-2611.26	-20.1743	-2611.31	-26.4249	-2611.31	-15.2431
-2711.64	-20.6793	-2711.8	-27.157	-2711.69	-15.7202
-2812.07	-21.1622	-2812.24	-27.8748	-2812.12	-16.195
-2912.45	-21.6178	-2912.56	-28.5776	-2912.51	-16.6607
-3012.77	-22.0667	-3012.94	-29.2898	-3012.83	-17.1112
-3011.99	-22.1934	-3011.94	-29.2847	-3011.94	-17.113
-2911.73	-21.8794	-2911.61	-28.5891	-2911.61	-16.6606
-2811.35	-21.5556	-2811.29	-27.8805	-2811.29	-16.1917
-2710.91	-21.2143	-2710.86	-27.1634	-2710.86	-15.734
-2610.53	-20.8588	-2610.42	-26.4133	-2610.48	-15.2638
-2510.1	-20.4963	-2509.99	-25.6903	-2509.99	-14.7677
-2409.72	-20.12	-2409.66	-24.9348	-2409.66	-14.2649
-2309.17	-19.729	-2309.12	-24.1647	-2309.12	-13.7628
-2208.85	-19.3261	-2208.68	-23.3986	-2208.74	-13.2454
-2108.52	-18.9073	-2108.36	-22.5969	-2108.41	-12.7217
-2008.14	-18.4765	-2007.98	-21.8044	-2008.03	-12.1838
-1907.77	-18.0317	-1907.6	-20.9837	-1907.65	-11.6406
-1807.27	-17.5613	-1807.11	-20.165	-1807.16	-11.0843
-1706.95	-17.0765	-1706.78	-19.3225	-1706.84	-10.5189
-1606.52	-16.5703	-1606.35	-18.4558	-1606.46	-9.94901
-1506.14	-16.0393	-1505.97	-17.5841	-1506.03	-9.37273
-1405.59	-15.489	-1405.37	-16.6967	-1405.48	-8.7858
-1305.28	-14.9086	-1305.08	-15.7778	-1305.21	-8.18561
-1204.82	-14.2961	-1204.62	-14.8589	-1204.73	-7.59759
-1104.36	-13.663	-1104.14	-13.9141	-1104.3	-6.99757
-1003.86	-12.9909	-1003.62	-12.9419	-1003.79	-6.39023
-954.255	-12.5792	-954.3	-12.4474	-954.278	-6.08391
-904.115	-12.2415	-904.093	-11.9452	-904.049	-5.77897
-853.843	-11.8852	-853.82	-11.4421	-853.798	-5.46238
-803.769	-11.5175	-803.725	-10.9282	-803.747	-5.16179
-753.519	-11.1317	-753.474	-10.4058	-753.474	-4.85138
-703.223	-10.7359	-703.156	-9.8792	-703.157	-4.54021
-653.006	-10.3241	-652.906	-9.33968	-652.95	-4.22757
-602.777	-9.90909	-602.766	-8.79699	-602.732	-3.91595
-552.526	-9.47499	-552.493	-8.24224	-552.493	-3.6021
-502.131	-8.95192	-502.164	-7.66083	-502.142	-3.2853
-482.021	-8.69356	-482.044	-7.42149	-482.021	-3.15808
-461.923	-8.52995	-461.946	-7.18923	-461.934	-3.03163
-441.847	-8.3576	-441.858	-6.96018	-441.858	-2.904
-421.76	-8.17868	-421.772	-6.72369	-421.772	-2.77816
-401.685	-7.99784	-401.696	-6.48602	-401.696	-2.65172
-381.598	-7.80968	-381.609	-6.24388	-381.609	-2.51724
-361.51	-7.62266	-361.522	-5.99875	-361.522	-2.3979
-341.423	-7.43196	-341.423	-5.74937	-341.423	-2.27011
-321.348	-7.22978	-321.348	-5.49725	-321.359	-2.14222
-301.266	-7.03087	-301.266	-5.2452	-301.272	-2.01467
-281.196	-6.79579	-281.196	-4.98965	-281.201	-1.89102
-261.109	-6.60908	-261.109	-4.72873	-261.114	-1.75755
-241.027	-6.41899	-241.027	-4.4675	-241.038	-1.62996
-220.935	-6.21249	-220.935	-4.19867	-220.946	-1.49173
-200.864	-6.0113	-200.859	-3.92345	-200.87	-1.36114
-180.778	-5.80078	-180.772	-3.64124	-180.783	-1.23376
-160.707	-5.59004	-160.696	-3.3588	-160.713	-1.10966
-140.609	-5.37673	-140.598	-3.07035	-140.609	-0.97274
-120.531	-5.16268	-120.52	-2.77244	-120.538	-0.84873
-100.435	-4.94015	-100.422	-2.46822	-100.442	-0.71652
-95.4411	-4.74105	-95.4478	-2.36086	-95.4522	-0.66514
-90.4227	-4.67437	-90.4249	-2.28165	-90.4316	-0.64989
-85.3976	-4.60025	-85.3998	-2.19766	-85.4021	-0.61626
-80.3881	-4.54164	-80.388	-2.11674	-80.3947	-0.58271
-75.3652	-4.4841	-75.3652	-2.03709	-75.3675	-0.54793
-70.3312	-4.42226	-70.3334	-1.95568	-70.3379	-0.50787
-65.3106	-4.36194	-65.3084	-1.87196	-65.3139	-0.48067
-60.2944	-4.30294	-60.2933	-1.79066	-60.2988	-0.45343
-55.2671	-4.24546	-55.2648	-1.70805	-55.2704	-0.41266
-50.2464	-4.18875	-50.2453	-1.62343	-50.2498	-0.37884
-45.2347	-4.12948	-45.2325	-1.53713	-45.238	-0.34438
-40.2096	-4.06946	-40.2074	-1.45365	-40.2129	-0.31011
-35.1867	-4.01177	-35.1845	-1.36725	-35.1901	-0.27531
-30.1605	-3.95156	-30.1561	-1.28055	-30.1628	-0.24053
-25.1432	-3.89543	-25.1399	-1.19403	-25.1477	-0.20583
-20.1181	-3.83572	-20.1126	-1.10702	-20.1193	-0.17077
-15.0853	-3.78028	-15.0808	-1.01835	-15.0875	-0.13534
-10.0602	-3.70974	-10.0557	-0.92922	-10.0635	-0.08861
-5.04622	-3.65201	-5.04066	-0.84021	-5.04622	-0.05676
-0.01891	-3.58405	-0.01557	-0.7494	-0.02113	-0.04315
5.04845	-3.51801	5.044	-0.65492	5.04845	0.02354
10.0646	-3.45912	10.0602	-0.55537	10.0646	0.05657
15.0875	-3.39835	15.0831	-0.46672	15.0875	0.11693
20.1204	-3.3389	20.1148	-0.37669	20.1193	0.13044
25.1466	-3.28084	25.1432	-0.27853	25.1466	0.15913
30.1605	-3.22064	30.1583	-0.17809	30.1628	0.20759
35.189	-3.16151	35.1856	-0.09137	35.189	0.23588
40.2107	-3.10436	40.2074	0.0062	40.2118	0.28207
45.2347	-3.04496	45.2325	0.09254	45.2369	0.30344
50.2475	-2.98373	50.2453	0.19079	50.2498	0.34643
55.2682	-2.92615	55.2648	0.27609	55.2704	0.38898
60.2966	-2.86478	60.2933	0.36345	60.2988	0.407
65.3117	-2.80767	65.3094	0.45572	65.3139	0.44587
70.3357	-2.74775	70.3357	0.54188	70.3379	0.49387
75.3674	-2.69012	75.3652	0.62955	75.3675	0.52649
80.3902	-2.63118	80.3903	0.71601	80.3925	0.55474
85.4021	-2.57519	85.3998	0.80862	85.4043	0.59743
90.4271	-2.51665	90.4249	0.89494	90.4293	0.627
95.4477	-2.45866	95.4478	0.98077	95.4522	0.66124
100.455	-2.34682	100.464	1.08531	100.462	0.69601
120.56	-2.16864	120.564	1.39385	120.562	0.82937
140.626	-1.99036	140.654	1.72431	140.637	0.96329
160.729	-1.79642	160.746	2.03901	160.74	1.09387
180.8	-1.58463	180.816	2.35761	180.816	1.22438
200.887	-1.37129	200.909	2.67354	200.903	1.35365
220.957	-1.14537	220.985	2.98956	220.979	1.48305
241.055	-0.88568	241.077	3.29875	241.072	1.61325
261.131	-0.66238	261.153	3.60806	261.148	1.74355
281.212	-0.43743	281.24	3.90953	281.235	1.87201
301.283	-0.17151	301.311	4.20549	301.305	1.99921
321.37	0.08729	321.398	4.5141	321.392	2.13531
341.446	0.35321	341.49	4.79749	341.468	2.25429
361.544	0.56128	361.577	5.07917	361.555	2.38258
381.631	0.82474	381.664	5.35748	381.642	2.50863
401.718	1.04297	401.751	5.63125	401.729	2.64387
421.794	1.2747	421.827	5.90608	421.816	2.75426
441.881	1.50949	441.914	6.17048	441.903	2.88857
461.957	1.75801	461.99	6.44323	461.979	3.00681
482.055	2.03078	482.088	6.70242	482.066	3.1408
502.097	2.36402	502.12	6.98974	502.12	3.2722
552.737	2.93902	552.804	7.62324	552.704	3.58054
603	3.42628	603.055	8.20726	602.977	3.89429
653.184	4.03247	653.217	8.81003	653.162	4.19911
703.468	4.56228	703.468	9.3888	703.423	4.49973
753.741	5.14286	753.764	9.95052	753.697	4.819
804.014	5.72537	803.992	10.5093	803.97	5.13965
854.042	6.3112	854.131	11.0566	854.043	5.4437
904.316	6.87824	904.382	11.5928	904.293	5.74978
954.544	7.50852	954.589	12.1263	954.522	6.05541
1004.42	8.12364	1004.48	12.6547	1004.42	6.35912
1104.94	9.05279	1104.96	13.6587	1104.92	6.96571
1205.4	10.0766	1205.46	14.6382	1205.4	7.56145
1305.86	11.0466	1305.94	15.603	1305.88	8.16195
1406.2	11.9865	1406.31	16.5329	1406.2	8.75336
1506.75	12.882	1506.86	17.4471	1506.75	9.32455
1607.13	13.734	1607.24	18.3451	1607.18	9.92215
1707.51	14.5624	1707.73	19.216	1707.56	10.4808
1807.89	15.3188	1808	20.0721	1808	11.0441
1908.38	16.048	1908.54	20.9087	1908.43	11.5978
2008.81	16.735	2008.92	21.7352	2008.81	12.1469
2109.08	17.3847	2109.25	22.5536	2109.19	12.6855
2209.51	18.0058	2209.63	23.3444	2209.57	13.2105
2309.84	18.6339	2310.01	24.1391	2309.95	13.7402
2410.39	19.1724	2410.55	24.9113	2410.44	14.247
2510.76	19.7022	2510.93	25.6649	2510.76	14.7314
2611.2	20.214	2611.37	26.41	2611.31	15.2141
2711.58	20.7052	2711.8	27.1399	2711.75	15.707
2812.07	21.1796	2812.24	27.8887	2812.18	16.1688
2912.39	21.6338	2912.56	28.5861	2912.51	16.6395
3012.72	22.0776	3012.99	29.3105	3012.88	17.0847

## Sheet: Figure 2c
Fered		Feox		Feinitial		Magnetite		Vivianite
2ϴ (degree)	Intensity (a.u.)	2ϴ (degree)	Intensity (a.u.)	2ϴ (degree)	Intensity (a.u.)	2ϴ (degree)	Intensity (a.u.)	2ϴ (degree)	Intensity (a.u.)
5.01313	300	5.01313	-500	5.01	2530	18.3	7.93	11.148	13
5.03913	253.196	5.03913	-513.363	5.04	2450	30.08	28.1	13.144	100
5.06513	235.821	5.06513	-488.473	5.07	2450	35.43	100	18.089	12
5.09113	278.881	5.09113	-499.113	5.09	2420	37.06	8.27	19.459	5
5.11713	261.693	5.11713	-524.913	5.12	2460	43.06	20.13	20.442	2
5.14313	228.381	5.14313	-495.046	5.14	2480	53.41	9.59	21.759	12
5.16913	296.948	5.16913	-482.628	5.17	2390	56.93	24.94	23.089	7
5.19513	207.183	5.19513	-490.752	5.2	2450	56.93	6.4	23.592	1
5.22113	233.046	5.22113	-478.973	5.22	2430	62.52	41.8	26.498	1
5.24713	199.195	5.24713	-455.598	5.25	2410	70.92	3.54	26.643	2
5.27313	244.92	5.27313	-505.174	5.27	2490	73.95	8.82	27.769	16
5.29913	243.86	5.29913	-489.063	5.3	2380	74.95	3.94	29.909	10
5.32513	253.421	5.32513	-460.37	5.33	2240	78.91	2.64	30.167	8
5.35113	240.651	5.35113	-488.638	5.35	2240	86.69	3.92	32.291	4
5.37713	310.637	5.37713	-474.843	5.38	2240	89.58	8.92	32.802	9
5.40313	261.628	5.40313	-494.381	5.4	2230	89.58	5.54	33.077	9
5.42913	258.35	5.42913	-499.596	5.43	2220	89.58	5.54	33.968	6
5.45513	304.425	5.45513	-485.255	5.46	2210			34.562	4
5.48113	306.7	5.48113	-426.847	5.48	2210			35.451	8
5.50713	292.005	5.50713	-513.396	5.51	2200			35.684	3
5.53313	312.588	5.53313	-527.817	5.53	2200			36.68	1
5.55913	280.058	5.55913	-463.562	5.56	2210			37.104	6
5.58513	286.024	5.58513	-463.16	5.59	2210			38.765	7
5.61113	327.188	5.61113	-468.745	5.61	2220			39.204	1
5.63713	311.754	5.63713	-416.872	5.64	2230			39.509	1
5.66313	293.434	5.66313	-453.502	5.66	2240			40.358	5
5.68913	318.663	5.68913	-469.107	5.69	2250			41.107	5
5.71513	289.476	5.71513	-427.03	5.72	2260			41.523	2
5.74113	321.753	5.74113	-486.59	5.74	2270			42.865	1
5.76713	305.85	5.76713	-473.649	5.77	2270			43.582	4
5.79313	339.637	5.79313	-477.466	5.79	2270			44.392	1
5.81913	313.021	5.81913	-470.62	5.82	2260			45.02	2
5.84513	330.146	5.84513	-453.092	5.85	2260			46.183	2
5.87113	332.011	5.87113	-461.889	5.87	2250			46.89	2
5.89713	328.633	5.89713	-460.954	5.9	2240			48.211	2
5.92313	308.355	5.92313	-435.139	5.92	2240			50.195	2
5.94913	304.437	5.94913	-413.493	5.95	2240			50.885	1
5.97513	298.47	5.97513	-451.914	5.98	2240			51.099	3
6.00113	366.903	6.00113	-456.49	6	2240			51.532	2
6.02713	389.664	6.02713	-488.849	6.03	2240			54.549	6
6.05313	330.125	6.05313	-434.255	6.05	2230			55.298	2
6.07913	314.793	6.07913	-373.364	6.08	2230			57.659	3
6.10513	331.548	6.10513	-394.981	6.11	2220			58.218	4
6.13113	330.439	6.13113	-438.929	6.13	2210			60.007	1
6.15713	338.717	6.15713	-477.285	6.16	2200
6.18313	336.759	6.18313	-462.626	6.18	2200
6.20913	331.879	6.20913	-457.403	6.21	2190
6.23513	328.101	6.23513	-462.675	6.24	2190
6.26113	337.432	6.26113	-457.4	6.26	2180
6.28713	332.257	6.28713	-460.647	6.29	2190
6.31313	316.429	6.31313	-451.476	6.31	2190
6.33913	331.36	6.33913	-469.133	6.34	2200
6.36513	368.766	6.36513	-483.794	6.37	2200
6.39113	376.73	6.39113	-481.67	6.39	2210
6.41713	349.307	6.41713	-466.34	6.42	2220
6.44313	361.872	6.44313	-448.66	6.44	2220
6.46913	389.59	6.46913	-470.872	6.47	2220
6.49513	376.243	6.49513	-453.082	6.5	2220
6.52113	356.292	6.52113	-444.252	6.52	2220
6.54713	364.541	6.54713	-449.434	6.55	2210
6.57313	372.3	6.57313	-416.313	6.57	2200
6.59913	359.756	6.59913	-410.186	6.6	2200
6.62513	375.504	6.62513	-396.153	6.63	2190
6.65113	412.355	6.65113	-430.687	6.65	2180
6.67713	392.916	6.67713	-477.845	6.68	2180
6.70313	408.781	6.70313	-438.409	6.7	2180
6.72913	355.959	6.72913	-396.812	6.73	2180
6.75513	354.23	6.75513	-432.761	6.76	2180
6.78113	408.655	6.78113	-445.509	6.78	2180
6.80713	395.818	6.80713	-429.781	6.81	2170
6.83313	365.477	6.83313	-420.781	6.83	2170
6.85913	417.531	6.85913	-422.978	6.86	2170
6.88513	415.686	6.88513	-392.442	6.89	2160
6.91113	401.387	6.91113	-367.714	6.91	2150
6.93713	423.411	6.93713	-385.254	6.94	2140
6.96313	435.911	6.96313	-369.213	6.96	2130
6.98913	390.799	6.98913	-459.706	6.99	2120
7.01513	430.871	7.01513	-442.2	7.02	2110
7.04113	407.781	7.04113	-467.05	7.04	2110
7.06713	441.833	7.06713	-411.388	7.07	2100
7.09313	457.01	7.09313	-372.492	7.09	2100
7.11913	410.86	7.11913	-388.679	7.12	2100
7.14513	429.669	7.14513	-391.489	7.15	2100
7.17113	397.261	7.17113	-392.767	7.17	2100
7.19713	402.501	7.19713	-400.029	7.2	2100
7.22313	416.401	7.22313	-353.889	7.22	2100
7.24913	395.357	7.24913	-439.956	7.25	2110
7.27513	426.698	7.27513	-392.08	7.28	2110
7.30113	408.6	7.30113	-431.788	7.3	2120
7.32713	464.34	7.32713	-387.748	7.33	2120
7.35313	423.514	7.35313	-386	7.35	2130
7.37913	411.339	7.37913	-412.991	7.38	2130
7.40513	430.659	7.40513	-409.291	7.41	2130
7.43113	407.763	7.43113	-372.711	7.43	2130
7.45713	399.913	7.45713	-333.864	7.46	2130
7.48313	423.703	7.48313	-450.419	7.48	2130
7.50913	449.108	7.50913	-357.767	7.51	2120
7.53513	414.73	7.53513	-457.334	7.54	2110
7.56113	463.873	7.56113	-365.965	7.56	2110
7.58713	403.543	7.58713	-393.078	7.59	2100
7.61313	462.919	7.61313	-372.067	7.61	2100
7.63913	415.246	7.63913	-410.955	7.64	2090
7.66513	417.979	7.66513	-406.354	7.67	2090
7.69113	493.15	7.69113	-369.426	7.69	2090
7.71713	467.611	7.71713	-335.929	7.72	2090
7.74313	410.035	7.74313	-441.475	7.74	2090
7.76913	481.359	7.76913	-373.401	7.77	2090
7.79513	412.08	7.79513	-364.978	7.8	2100
7.82113	411.74	7.82113	-377.964	7.82	2100
7.84713	427.584	7.84713	-391.161	7.85	2110
7.87313	483.334	7.87313	-399.764	7.87	2110
7.89913	469.778	7.89913	-447.52	7.9	2110
7.92513	441.749	7.92513	-373.063	7.93	2120
7.95113	498.107	7.95113	-376.525	7.95	2110
7.97713	442.797	7.97713	-349.056	7.98	2110
8.00313	498.42	8.00313	-362.029	8	2110
8.02913	419.108	8.02913	-326.007	8.03	2100
8.05513	538.136	8.05513	-362.087	8.06	2100
8.08113	485.211	8.08113	-382.134	8.08	2090
8.10713	469.741	8.10713	-400.323	8.11	2090
8.13313	445.538	8.13313	-399.984	8.13	2080
8.15913	458.986	8.15913	-393.625	8.16	2080
8.18513	459.793	8.18513	-343.505	8.19	2070
8.21113	487.524	8.21113	-359.529	8.21	2070
8.23713	473.3	8.23713	-350.215	8.24	2070
8.26313	486.268	8.26313	-367.223	8.26	2070
8.28913	474.505	8.28913	-410.371	8.29	2070
8.31513	509.872	8.31513	-369.343	8.32	2070
8.34113	505.4	8.34113	-345.735	8.34	2080
8.36713	481.038	8.36713	-367.838	8.37	2080
8.39313	546.643	8.39313	-363.859	8.39	2080
8.41913	453.668	8.41913	-401.952	8.42	2090
8.44513	461.88	8.44513	-360.03	8.45	2090
8.47113	468.667	8.47113	-371.104	8.47	2100
8.49713	507.375	8.49713	-381.192	8.5	2100
8.52313	496.739	8.52313	-380.813	8.52	2100
8.54913	485.012	8.54913	-397.013	8.55	2100
8.57513	518.934	8.57513	-401.73	8.58	2100
8.60113	477.552	8.60113	-361.69	8.6	2100
8.62713	479.243	8.62713	-384.095	8.63	2100
8.65313	484.113	8.65313	-359.135	8.65	2090
8.67913	487.711	8.67913	-402.181	8.68	2090
8.70513	484.903	8.70513	-430.043	8.71	2080
8.73113	479.247	8.73113	-388.175	8.73	2080
8.75713	536.203	8.75713	-380.981	8.76	2070
8.78313	549.284	8.78313	-376.921	8.78	2070
8.80913	508.675	8.80913	-424.911	8.81	2060
8.83513	508.607	8.83513	-422.442	8.84	2060
8.86113	540.608	8.86113	-385.268	8.86	2050
8.88713	515.773	8.88713	-422.577	8.89	2050
8.91313	462.132	8.91313	-449.918	8.91	2050
8.93913	453.573	8.93913	-429.119	8.94	2050
8.96513	473.841	8.96513	-405.511	8.97	2050
8.99113	498.808	8.99113	-406.83	8.99	2050
9.01713	509.326	9.01713	-398.743	9.02	2060
9.04313	521.337	9.04313	-387.026	9.04	2060
9.06913	522.003	9.06913	-408.635	9.07	2060
9.09513	506.012	9.09513	-416.628	9.1	2070
9.12113	526.258	9.12113	-371.258	9.12	2070
9.14713	515.868	9.14713	-339.137	9.15	2070
9.17313	492.982	9.17313	-375.584	9.17	2070
9.19913	518.297	9.19913	-425.638	9.2	2070
9.22513	485.188	9.22513	-409.974	9.23	2070
9.25113	511.064	9.25113	-358.003	9.25	2080
9.27713	555.13	9.27713	-380.73	9.28	2070
9.30313	494.314	9.30313	-375.702	9.3	2070
9.32913	530.7	9.32913	-391.995	9.33	2060
9.35513	564.705	9.35513	-367.262	9.36	2060
9.38113	536.662	9.38113	-346.744	9.38	2070
9.40713	541.75	9.40713	-395.235	9.41	2070
9.43313	555.02	9.43313	-389.765	9.43	2070
9.45913	623.509	9.45913	-381.218	9.46	2080
9.48513	601	9.48513	-388.074	9.49	2090
9.51113	590.918	9.51113	-361.563	9.51	2100
9.53713	627.405	9.53713	-403.049	9.54	2110
9.56313	616.848	9.56313	-373.077	9.56	2110
9.58913	612.317	9.58913	-340.682	9.59	2120
9.61513	609.386	9.61513	-352.835	9.62	2120
9.64113	626.487	9.64113	-402.585	9.64	2120
9.66713	614.513	9.66713	-355.075	9.67	2110
9.69313	613.609	9.69313	-362.783	9.69	2100
9.71913	622.646	9.71913	-360.19	9.72	2090
9.74513	634.095	9.74513	-378.06	9.75	2080
9.77113	623.787	9.77113	-349.38	9.77	2070
9.79713	673.593	9.79713	-372.968	9.8	2060
9.82313	724.258	9.82313	-344.917	9.82	2060
9.84913	721.329	9.84913	-335.692	9.85	2050
9.87513	676.849	9.87513	-284.851	9.88	2050
9.90113	671.837	9.90113	-268.574	9.9	2050
9.92713	644.806	9.92713	-336.118	9.93	2050
9.95313	733.303	9.95313	-345.894	9.95	2050
9.97913	776.062	9.97913	-294.624	9.98	2050
10.0051	733.624	10.0051	-372.855	10	2050
10.0311	695.45	10.0311	-323.915	10	2040
10.0571	796.257	10.0571	-324.668	10.1	2040
10.0831	759.76	10.0831	-357.42	10.1	2030
10.1091	722.543	10.1091	-385.909	10.1	2020
10.1351	675.054	10.1351	-361.773	10.1	2020
10.1611	704.166	10.1611	-389.105	10.2	2010
10.1871	661.003	10.1871	-401.721	10.2	2020
10.2131	700.075	10.2131	-364.512	10.2	2020
10.2391	696.607	10.2391	-405.689	10.2	2020
10.2651	563.136	10.2651	-364.211	10.3	2030
10.2911	614.003	10.2911	-479.47	10.3	2040
10.3171	638.354	10.3171	-449.037	10.3	2050
10.3431	630.43	10.3431	-450.277	10.3	2060
10.3691	506.941	10.3691	-409.379	10.4	2070
10.3951	538.4	10.3951	-412.285	10.4	2080
10.4211	513.544	10.4211	-436.999	10.4	2080
10.4471	475.759	10.4471	-435.059	10.4	2080
10.4731	442.914	10.4731	-446.742	10.5	2080
10.4991	471.197	10.4991	-422.554	10.5	2080
10.5251	478.279	10.5251	-402.929	10.5	2080
10.5511	467.438	10.5511	-473.724	10.6	2070
10.5771	420.648	10.5771	-488.353	10.6	2070
10.6031	454.372	10.6031	-517.761	10.6	2060
10.6291	441.881	10.6291	-451.147	10.6	2050
10.6551	433.962	10.6551	-507.038	10.7	2050
10.6811	419.086	10.6811	-469.977	10.7	2040
10.7071	406.659	10.7071	-453.806	10.7	2040
10.7331	414.659	10.7331	-444.316	10.7	2030
10.7591	442.911	10.7591	-513.62	10.8	2040
10.7851	375.251	10.7851	-479.596	10.8	2040
10.8111	378.709	10.8111	-473.771	10.8	2040
10.8371	413.699	10.8371	-486.634	10.8	2040
10.8631	381.528	10.8631	-472.931	10.9	2050
10.8891	329.323	10.8891	-499.7	10.9	2060
10.9151	348.854	10.9151	-497.272	10.9	2060
10.9411	350.425	10.9411	-502.604	10.9	2070
10.9671	349.546	10.9671	-490.03	11	2080
10.9931	382.296	10.9931	-509.913	11	2080
11.0191	354.703	11.0191	-463.46	11	2090
11.0451	355.815	11.0451	-477.854	11	2090
11.0711	378.201	11.0711	-468.005	11.1	2080
11.0971	409.513	11.0971	-479.239	11.1	2080
11.1231	383.355	11.1231	-483.526	11.1	2070
11.1491	353.601	11.1491	-449.293	11.1	2060
11.1751	327.352	11.1751	-439.136	11.2	2050
11.2011	352.243	11.2011	-445.484	11.2	2030
11.2271	395.464	11.2271	-454.862	11.2	2030
11.2531	399.903	11.2531	-430.889	11.3	2010
11.2791	431.663	11.2791	-417.027	11.3	2010
11.3051	441.463	11.3051	-435.008	11.3	2000
11.3311	499.356	11.3311	-486.063	11.3	2000
11.3571	581.31	11.3571	-478.563	11.4	2000
11.3831	530.099	11.3831	-459.884	11.4	2010
11.4091	426.418	11.4091	-482.288	11.4	2010
11.4351	364.212	11.4351	-521.937	11.4	2010
11.4611	331.71	11.4611	-507.428	11.5	2020
11.4871	320.338	11.4871	-495.632	11.5	2020
11.5131	332.382	11.5131	-497.528	11.5	2020
11.5391	375.87	11.5391	-489.213	11.5	2020
11.5651	380.701	11.5651	-488.164	11.6	2020
11.5911	379.645	11.5911	-455.689	11.6	2010
11.6171	377.698	11.6171	-444.008	11.6	2010
11.6431	339.118	11.6431	-486.044	11.6	2010
11.6691	337.604	11.6691	-518.37	11.7	2010
11.6951	361.837	11.6951	-538.488	11.7	2010
11.7211	370.328	11.7211	-527.36	11.7	2000
11.7471	365.401	11.7471	-507.665	11.7	2000
11.7731	361.586	11.7731	-513.846	11.8	2000
11.7991	352.026	11.7991	-467.257	11.8	2000
11.8251	338.877	11.8251	-457.441	11.8	2000
11.8511	295.69	11.8511	-480.558	11.9	2000
11.8771	296.085	11.8771	-481.095	11.9	2000
11.9031	317.856	11.9031	-502.285	11.9	1990
11.9291	316.178	11.9291	-506.247	11.9	1990
11.9551	343.254	11.9551	-479.21	12	1980
11.9811	310.952	11.9811	-463.381	12	1980
12.0071	298.985	12.0071	-504.918	12	1970
12.0331	312.979	12.0331	-495.463	12	1970
12.0591	279.067	12.0591	-487.669	12.1	1970
12.0851	288.74	12.0851	-515.558	12.1	1970
12.1111	294.397	12.1111	-534.178	12.1	1970
12.1371	319.823	12.1371	-463.641	12.1	1980
12.1631	329.052	12.1631	-468.455	12.2	1980
12.1891	334.423	12.1891	-500.762	12.2	1980
12.2151	303.632	12.2151	-474.705	12.2	1980
12.2411	254.943	12.2411	-529.247	12.2	1980
12.2671	300.775	12.2671	-478.642	12.3	1980
12.2931	277.189	12.2931	-450.515	12.3	1980
12.3191	301.243	12.3191	-477.337	12.3	1980
12.3451	302.084	12.3451	-500.014	12.3	1980
12.3711	291.228	12.3711	-518.302	12.4	1970
12.3971	256.885	12.3971	-488.614	12.4	1970
12.4231	298.574	12.4231	-515.624	12.4	1970
12.4491	348.708	12.4491	-485.954	12.4	1960
12.4751	300.268	12.4751	-490.742	12.5	1960
12.5011	338.582	12.5011	-475.216	12.5	1960
12.5271	325.625	12.5271	-470	12.5	1950
12.5531	318.058	12.5531	-528.004	12.6	1960
12.5791	292.553	12.5791	-527.936	12.6	1950
12.6051	297.442	12.6051	-561.399	12.6	1950
12.6311	263.111	12.6311	-580.243	12.6	1950
12.6571	308.882	12.6571	-518.606	12.7	1960
12.6831	318.8	12.6831	-468.223	12.7	1960
12.7091	332.457	12.7091	-522.754	12.7	1970
12.7351	318.262	12.7351	-536.886	12.7	1970
12.7611	274.02	12.7611	-463.831	12.8	1970
12.7871	290.379	12.7871	-493.027	12.8	1980
12.8131	359.483	12.8131	-493.237	12.8	1980
12.8391	315.823	12.8391	-482.436	12.8	1980
12.8651	367.416	12.8651	-514.491	12.9	1970
12.8911	298.68	12.8911	-504.09	12.9	1970
12.9171	336.213	12.9171	-458.247	12.9	1970
12.9431	368.639	12.9431	-516.389	12.9	1960
12.9691	346.994	12.9691	-461.594	13	1960
12.9951	317.2	12.9951	-402.715	13	1960
13.0211	318.265	13.0211	-430.678	13	1950
13.0471	306.917	13.0471	-385.293	13	1950
13.0731	326.11	13.0731	-451.723	13.1	1960
13.0991	399.654	13.0991	-434.139	13.1	1960
13.1251	374.441	13.1251	-381.759	13.1	1960
13.1511	368.917	13.1511	-372.452	13.2	1960
13.1771	454.185	13.1771	-364.418	13.2	1970
13.2031	549.004	13.2031	-370.863	13.2	1960
13.2291	644.572	13.2291	-312.703	13.2	1960
13.2551	759.922	13.2551	-308.975	13.3	1960
13.2811	1154.55	13.2811	-335.717	13.3	1960
13.3071	1447.4	13.3071	-445.175	13.3	1950
13.3331	1642.28	13.3331	-485.29	13.3	1950
13.3591	1568.05	13.3591	-485.734	13.4	1940
13.3851	1232.9	13.3851	-487.714	13.4	1940
13.4111	752.532	13.4111	-494.386	13.4	1950
13.4371	465.863	13.4371	-503.034	13.4	1950
13.4631	289.383	13.4631	-503.391	13.5	1960
13.4891	329.777	13.4891	-517.456	13.5	1960
13.5151	347.164	13.5151	-503.003	13.5	1970
13.5411	359.063	13.5411	-469.312	13.5	1980
13.5671	327.624	13.5671	-489.258	13.6	1990
13.5931	283.918	13.5931	-500.535	13.6	1990
13.6191	287.87	13.6191	-472.87	13.6	2000
13.6451	287.501	13.6451	-487.166	13.6	2000
13.6711	334.65	13.6711	-513.767	13.7	1990
13.6971	299.379	13.6971	-508.357	13.7	1990
13.7231	293.998	13.7231	-518.227	13.7	1980
13.7491	313.763	13.7491	-497.009	13.7	1970
13.7751	334.905	13.7751	-499.686	13.8	1960
13.8011	316.732	13.8011	-489.857	13.8	1940
13.8271	293.651	13.8271	-457.97	13.8	1930
13.8531	309.986	13.8531	-470.603	13.9	1930
13.8791	306.388	13.8791	-492.301	13.9	1920
13.9051	313.737	13.9051	-481.329	13.9	1920
13.9311	304.589	13.9311	-492.311	13.9	1920
13.9571	321.079	13.9571	-507.567	14	1930
13.9831	337.72	13.9831	-503.105	14	1930
14.0091	332.363	14.0091	-517.938	14	1930
14.0351	320.768	14.0351	-531.051	14	1940
14.0611	300.487	14.0611	-530.646	14.1	1940
14.0871	290.217	14.0871	-532.138	14.1	1940
14.1131	299.997	14.1131	-530.332	14.1	1950
14.1391	321.642	14.1391	-519.108	14.1	1950
14.1651	340.543	14.1651	-502.718	14.2	1950
14.1911	331.251	14.1911	-513.673	14.2	1940
14.2171	306.575	14.2171	-509.335	14.2	1940
14.2431	329.625	14.2431	-485.594	14.2	1940
14.2691	322.735	14.2691	-500.135	14.3	1940
14.2951	284.241	14.2951	-525.12	14.3	1930
14.3211	268.84	14.3211	-522.558	14.3	1930
14.3471	258.843	14.3471	-488.767	14.3	1930
14.3731	283.422	14.3731	-468.165	14.4	1930
14.3991	305.176	14.3991	-479.277	14.4	1930
14.4251	328.522	14.4251	-488.688	14.4	1930
14.4511	325.531	14.4511	-489.28	14.5	1930
14.4771	344.613	14.4771	-505.902	14.5	1930
14.5031	322.76	14.5031	-508.927	14.5	1940
14.5291	319.918	14.5291	-486.756	14.5	1940
14.5551	363.697	14.5551	-491.663	14.6	1950
14.5811	371.604	14.5811	-537.435	14.6	1950
14.6071	308.658	14.6071	-522.863	14.6	1960
14.6331	299.896	14.6331	-503.87	14.6	1960
14.6591	329.418	14.6591	-522.818	14.7	1960
14.6851	362.353	14.6851	-505.896	14.7	1960
14.7111	300.949	14.7111	-475.992	14.7	1950
14.7371	316.161	14.7371	-511.615	14.7	1950
14.7631	347.792	14.7631	-493.16	14.8	1950
14.7891	341.985	14.7891	-494.449	14.8	1930
14.8151	345.938	14.8151	-504.119	14.8	1920
14.8411	315.66	14.8411	-525.157	14.8	1920
14.8671	327.917	14.8671	-492.556	14.9	1910
14.8931	317.342	14.8931	-499.452	14.9	1910
14.9191	288.136	14.9191	-473.872	14.9	1920
14.9451	328.502	14.9451	-527.169	14.9	1930
14.9711	337.708	14.9711	-470.667	15	1940
14.9971	347.63	14.9971	-503.58	15	1940
15.0231	328.008	15.0231	-468.79	15	1950
15.0491	335.318	15.0491	-463.511	15	1950
15.0751	315.424	15.0751	-530.571	15.1	2070
15.1011	298.659	15.1011	-471.704	15.1	1970
15.1271	330.298	15.1271	-485.097	15.1	1970
15.1531	369.631	15.1531	-477.899	15.2	1970
15.1791	340.541	15.1791	-471.197	15.2	1980
15.2051	346.806	15.2051	-479.364	15.2	1970
15.2311	360.182	15.2311	-523.721	15.2	1970
15.2571	336.542	15.2571	-516.095	15.3	1970
15.2831	327.098	15.2831	-518.672	15.3	2080
15.3091	330.509	15.3091	-488.159	15.3	1970
15.3351	280.27	15.3351	-500.543	15.3	1960
15.3611	282.259	15.3611	-518.654	15.4	1960
15.3871	303.973	15.3871	-475.363	15.4	1960
15.4131	305.495	15.4131	-528.307	15.4	1950
15.4391	356.549	15.4391	-471.237	15.4	1950
15.4651	307.214	15.4651	-512.482	15.5	1950
15.4911	375.208	15.4911	-508.677	15.5	1940
15.5171	344.326	15.5171	-489.053	15.5	1940
15.5431	394.87	15.5431	-495.961	15.5	1940
15.5691	386.937	15.5691	-477.777	15.6	1950
15.5951	380.721	15.5951	-476.452	15.6	1960
15.6211	300.357	15.6211	-447.089	15.6	2070
15.6471	386.523	15.6471	-445.769	15.6	1970
15.6731	340.634	15.6731	-498.163	15.7	1980
15.6991	309.074	15.6991	-514.109	15.7	1980
15.7251	351.231	15.7251	-507.094	15.7	1980
15.7511	392.339	15.7511	-498.361	15.8	1990
15.7771	386.35	15.7771	-415.576	15.8	1980
15.8031	346.119	15.8031	-451.745	15.8	1980
15.8291	447.207	15.8291	-412.651	15.8	1970
15.8551	437.586	15.8551	-394.978	15.9	1970
15.8811	412.094	15.8811	-352.447	15.9	1960
15.9071	484.113	15.9071	-350.557	15.9	1960
15.9331	546.409	15.9331	-369.992	15.9	1960
15.9591	571.666	15.9591	-378.709	16	1950
15.9851	508.262	15.9851	-405.917	16	1940
16.0111	549.747	16.0111	-376.753	16	1940
16.0371	504.193	16.0371	-384.83	16	1950
16.0631	442.34	16.0631	-442.558	16.1	1950
16.0891	470.387	16.0891	-475.231	16.1	1960
16.1151	463.21	16.1151	-467.611	16.1	1960
16.1411	428.541	16.1411	-479.539	16.1	1960
16.1671	413.837	16.1671	-456.608	16.2	1960
16.1931	401.649	16.1931	-488.063	16.2	1960
16.2191	390.557	16.2191	-472.738	16.2	1950
16.2451	367.687	16.2451	-428.435	16.2	1950
16.2711	326.402	16.2711	-430.242	16.3	1950
16.2971	344.33	16.2971	-482.316	16.3	1950
16.3231	331.628	16.3231	-478.735	16.3	1950
16.3491	318.498	16.3491	-492.736	16.3	1950
16.3751	341.286	16.3751	-490.331	16.4	1950
16.4011	375.88	16.4011	-481.723	16.4	1950
16.4271	343.486	16.4271	-506.889	16.4	1960
16.4531	329.019	16.4531	-515.51	16.5	1960
16.4791	325.448	16.4791	-505.444	16.5	1960
16.5051	325.898	16.5051	-451.025	16.5	1960
16.5311	339.9	16.5311	-400.83	16.5	1960
16.5571	322.263	16.5571	-405.829	16.6	1960
16.5831	331.298	16.5831	-449.834	16.6	1960
16.6091	315.615	16.6091	-460.709	16.6	1950
16.6351	304.014	16.6351	-443.398	16.6	1950
16.6611	319.395	16.6611	-456.936	16.7	1940
16.6871	320.619	16.6871	-462.158	16.7	1940
16.7131	318.819	16.7131	-451.544	16.7	1940
16.7391	336.028	16.7391	-458.118	16.7	1940
16.7651	362.501	16.7651	-449.881	16.8	1940
16.7911	345.251	16.7911	-436.507	16.8	1940
16.8171	333.898	16.8171	-470.703	16.8	1950
16.8431	344.167	16.8431	-466.759	16.8	1950
16.8691	329.85	16.8691	-454.758	16.9	1950
16.8951	307.439	16.8951	-475.518	16.9	1960
16.9211	301.057	16.9211	-467.91	16.9	1960
16.9471	308.832	16.9471	-482.22	16.9	1960
16.9731	294.936	16.9731	-476.481	17	1960
16.9991	301.98	16.9991	-470.144	17	1960
17.0251	325.229	17.0251	-479.119	17	1960
17.0511	317.068	17.0511	-457.882	17.1	1960
17.0771	326.846	17.0771	-474.104	17.1	1950
17.1031	339.884	17.1031	-511.571	17.1	1950
17.1291	309.693	17.1291	-505.544	17.1	1950
17.1551	276.243	17.1551	-479.069	17.2	1950
17.1811	276.208	17.1811	-460.35	17.2	1950
17.2071	289.979	17.2071	-430.25	17.2	1950
17.2331	290.717	17.2331	-433.505	17.2	1950
17.2591	305.177	17.2591	-443.957	17.3	1950
17.2851	312.32	17.2851	-437.388	17.3	1950
17.3111	305.995	17.3111	-466.146	17.3	1950
17.3371	339.851	17.3371	-472.188	17.3	1950
17.3631	308.591	17.3631	-446.287	17.4	1950
17.3891	310.547	17.3891	-465.756	17.4	1950
17.4151	363.452	17.4151	-451.16	17.4	1950
17.4411	318.878	17.4411	-472.524	17.4	1950
17.4671	304.018	17.4671	-508.681	17.5	1960
17.4931	334.907	17.4931	-495.488	17.5	1960
17.5191	358.361	17.5191	-440.313	17.5	1960
17.5451	296.365	17.5451	-463.161	17.5	1960
17.5711	290.459	17.5711	-461.687	17.6	1960
17.5971	294.291	17.5971	-447.37	17.6	1960
17.6231	297.682	17.6231	-442.44	17.6	1960
17.6491	281.597	17.6491	-458.668	17.6	1950
17.6751	321.677	17.6751	-439.092	17.7	1950
17.7011	339.354	17.7011	-433.244	17.7	1950
17.7271	285.671	17.7271	-425.403	17.7	1940
17.7531	277.158	17.7531	-453.091	17.8	1940
17.7791	282.035	17.7791	-430.587	17.8	1940
17.8051	317.063	17.8051	-469.351	17.8	1950
17.8311	327.535	17.8311	-419.076	17.8	1950
17.8571	300.643	17.8571	-463.882	17.9	1950
17.8831	316.977	17.8831	-475.085	17.9	1960
17.9091	255.548	17.9091	-398.334	17.9	1960
17.9351	297.517	17.9351	-429.46	17.9	1960
17.9611	351.535	17.9611	-440.96	18	1970
17.9871	321.374	17.9871	-459.534	18	1970
18.0131	336.139	18.0131	-418.167	18	1970
18.0391	301.715	18.0391	-407.152	18	1970
18.0651	368.694	18.0651	-393.349	18.1	1970
18.0911	313.446	18.0911	-384.366	18.1	1970
18.1171	278.866	18.1171	-363.537	18.1	1980
18.1431	353.167	18.1431	-407.924	18.1	1980
18.1691	322.711	18.1691	-335.905	18.2	1980
18.1951	406.456	18.1951	-413.825	18.2	1980
18.2211	345.868	18.2211	-368.326	18.2	1980
18.2471	430.623	18.2471	-412.79	18.2	1980
18.2731	378.019	18.2731	-423.682	18.3	1980
18.2991	492.483	18.2991	-427.907	18.3	1970
18.3251	513.439	18.3251	-385.84	18.3	1960
18.3511	466.329	18.3511	-406.681	18.4	1960
18.3771	364.493	18.3771	-427.931	18.4	1950
18.4031	329.725	18.4031	-422.008	18.4	1950
18.4291	311.122	18.4291	-415.585	18.4	1950
18.4551	258.632	18.4551	-446.109	18.5	1950
18.4811	314.035	18.4811	-441.238	18.5	1950
18.5071	331.178	18.5071	-473.63	18.5	1950
18.5331	349.321	18.5331	-473.652	18.5	1960
18.5591	296.176	18.5591	-433.418	18.6	1970
18.5851	324.995	18.5851	-445.883	18.6	1970
18.6111	301.498	18.6111	-404.078	18.6	1980
18.6371	302.069	18.6371	-414.022	18.6	1980
18.6631	321.527	18.6631	-443.703	18.7	1970
18.6891	325.555	18.6891	-413.337	18.7	1970
18.7151	318.535	18.7151	-454.606	18.7	1960
18.7411	313.566	18.7411	-431.82	18.7	1950
18.7671	308.241	18.7671	-373.219	18.8	1950
18.7931	299.473	18.7931	-423.671	18.8	1950
18.8191	286.784	18.8191	-395.433	18.8	1950
18.8451	309.85	18.8451	-396.016	18.8	1950
18.8711	316.093	18.8711	-449.653	18.9	1950
18.8971	325.087	18.8971	-393.215	18.9	1950
18.9231	307.568	18.9231	-413.087	18.9	1950
18.9491	278.202	18.9491	-391.031	18.9	1960
18.9751	315.52	18.9751	-403.473	19	1960
19.0011	301.314	19.0011	-427.699	19	1960
19.0271	261.065	19.0271	-449.88	19	1960
19.0531	306.272	19.0531	-413.918	19.1	1950
19.0791	333.558	19.0791	-434.506	19.1	1950
19.1051	313.143	19.1051	-446.305	19.1	1950
19.1311	290.142	19.1311	-418.127	19.1	1940
19.1571	264.52	19.1571	-392.123	19.2	1940
19.1831	300.113	19.1831	-391.802	19.2	1940
19.2091	279.996	19.2091	-395.385	19.2	1940
19.2351	287.995	19.2351	-424.499	19.2	1940
19.2611	316.211	19.2611	-431.703	19.3	1940
19.2871	310.496	19.2871	-427.614	19.3	1940
19.3131	314.146	19.3131	-431.48	19.3	1950
19.3391	290.833	19.3391	-437.589	19.3	1950
19.3651	284.99	19.3651	-426.061	19.4	1950
19.3911	301.929	19.3911	-382.545	19.4	1950
19.4171	338.339	19.4171	-376.143	19.4	1950
19.4431	316.554	19.4431	-414.146	19.4	1950
19.4691	281.222	19.4691	-425.477	19.5	1950
19.4951	315.7	19.4951	-413.629	19.5	1960
19.5211	290.761	19.5211	-366.799	19.5	1960
19.5471	293.627	19.5471	-344.659	19.5	1960
19.5731	339.309	19.5731	-397.646	19.6	1960
19.5991	320.948	19.5991	-406.842	19.6	1960
19.6251	334.679	19.6251	-369.192	19.6	1960
19.6511	364.498	19.6511	-360.961	19.7	1950
19.6771	330.205	19.6771	-390.173	19.7	1950
19.7031	312.65	19.7031	-373.555	19.7	1950
19.7291	338.094	19.7291	-355.064	19.7	1940
19.7551	330.51	19.7551	-383.07	19.8	1940
19.7811	319.361	19.7811	-402.228	19.8	1940
19.8071	282.774	19.8071	-425.611	19.8	1940
19.8331	298.649	19.8331	-448.682	19.8	1940
19.8591	309.19	19.8591	-436.085	19.9	1940
19.8851	336.326	19.8851	-403.445	19.9	1950
19.9111	364.813	19.9111	-385.434	19.9	1950
19.9371	331.125	19.9371	-402.192	19.9	1960
19.9631	288.225	19.9631	-426.526	20	1970
19.9891	289.994	19.9891	-372.762	20	1970
20.0151	314.461	20.0151	-374.954	20	1980
20.0411	347.143	20.0411	-392.564	20	1990
20.0671	298.138	20.0671	-402.693	20.1	1990
20.0931	312.837	20.0931	-378.029	20.1	1990
20.1191	259.727	20.1191	-391.331	20.1	1990
20.1451	294.481	20.1451	-359.433	20.1	1990
20.1711	328.895	20.1711	-380.568	20.2	1980
20.1971	320.551	20.1971	-447.398	20.2	1980
20.2231	260.079	20.2231	-423.272	20.2	1970
20.2491	294.268	20.2491	-403.3	20.2	1960
20.2751	327.673	20.2751	-399.462	20.3	1950
20.3011	304.562	20.3011	-427.704	20.3	1940
20.3271	321.504	20.3271	-372.081	20.3	1940
20.3531	289.646	20.3531	-389.554	20.4	1940
20.3791	310.116	20.3791	-350.168	20.4	1940
20.4051	295.103	20.4051	-380.194	20.4	1940
20.4311	360.474	20.4311	-359.809	20.4	1940
20.4571	387.03	20.4571	-384.994	20.5	1950
20.4831	362.869	20.4831	-374.702	20.5	1950
20.5091	367.256	20.5091	-365.327	20.5	1950
20.5351	353	20.5351	-379.204	20.5	1960
20.5611	365.507	20.5611	-320.897	20.6	1960
20.5871	382.556	20.5871	-365.322	20.6	1960
20.6131	410.159	20.6131	-423.941	20.6	1950
20.6391	367.908	20.6391	-393.75	20.6	1950
20.6651	326.634	20.6651	-409.589	20.7	1940
20.6911	353.518	20.6911	-434.453	20.7	1940
20.7171	311.464	20.7171	-423.975	20.7	1940
20.7431	292.023	20.7431	-370.24	20.7	1940
20.7691	303.116	20.7691	-391.597	20.8	1940
20.7951	332.021	20.7951	-371.997	20.8	1940
20.8211	334.011	20.8211	-412.859	20.8	1940
20.8471	242.589	20.8471	-436.93	20.8	1940
20.8731	327.992	20.8731	-396.902	20.9	1940
20.8991	287.447	20.8991	-369.013	20.9	1940
20.9251	291.323	20.9251	-394.837	20.9	1940
20.9511	266.583	20.9511	-442.578	21	1940
20.9771	324.634	20.9771	-425.503	21	1940
21.0031	336.557	21.0031	-417.679	21	1940
21.0291	350.865	21.0291	-397.287	21	1940
21.0551	314.435	21.0551	-383.023	21.1	1940
21.0811	317.322	21.0811	-357.685	21.1	1940
21.1071	288.065	21.1071	-407.866	21.1	1940
21.1331	292.732	21.1331	-407.162	21.1	1940
21.1591	281.437	21.1591	-400.148	21.2	1940
21.1851	300.833	21.1851	-400.519	21.2	1940
21.2111	257.455	21.2111	-428.374	21.2	1940
21.2371	287.614	21.2371	-461.723	21.2	1940
21.2631	312.01	21.2631	-387.261	21.3	1940
21.2891	342.897	21.2891	-404.46	21.3	1940
21.3151	281.935	21.3151	-433.825	21.3	1940
21.3411	302.267	21.3411	-385.117	21.3	1940
21.3671	308.52	21.3671	-452.806	21.4	1950
21.3931	296.637	21.3931	-479.215	21.4	1950
21.4191	303.999	21.4191	-401.259	21.4	1950
21.4451	337.349	21.4451	-401.934	21.4	1960
21.4711	307.002	21.4711	-437.313	21.5	1960
21.4971	281.316	21.4971	-458.841	21.5	1960
21.5231	314.844	21.5231	-459.229	21.5	1960
21.5491	336.824	21.5491	-461.894	21.5	1960
21.5751	326.182	21.5751	-430.48	21.6	1960
21.6011	272.163	21.6011	-441.803	21.6	1960
21.6271	304.97	21.6271	-449.716	21.6	1960
21.6531	292.85	21.6531	-414.799	21.7	1960
21.6791	272.883	21.6791	-410.713	21.7	1960
21.7051	312.918	21.7051	-433.666	21.7	1960
21.7311	377.564	21.7311	-453.721	21.7	1960
21.7571	370.004	21.7571	-449.222	21.8	1960
21.7831	336.485	21.7831	-426.241	21.8	1960
21.8091	310.322	21.8091	-403.092	21.8	1960
21.8351	303.388	21.8351	-406.341	21.8	1960
21.8611	300.427	21.8611	-421.53	21.9	1950
21.8871	287.047	21.8871	-436.933	21.9	1950
21.9131	344.372	21.9131	-423.966	21.9	1950
21.9391	411.272	21.9391	-417.836	21.9	1950
21.9651	411.552	21.9651	-417.531	22	1950
21.9911	387.36	21.9911	-419.098	22	1950
22.0171	370.402	22.0171	-450.248	22	1950
22.0431	350.593	22.0431	-463.869	22	1950
22.0691	330.332	22.0691	-458.936	22.1	1940
22.0951	336.342	22.0951	-476.537	22.1	1940
22.1211	331.054	22.1211	-459.231	22.1	1940
22.1471	305.572	22.1471	-407.443	22.1	1940
22.1731	322.645	22.1731	-403.514	22.2	1930
22.1991	341.198	22.1991	-426.422	22.2	1930
22.2251	318.91	22.2251	-437.371	22.2	1930
22.2511	310.385	22.2511	-442.892	22.3	1920
22.2771	311.097	22.2771	-433.046	22.3	1920
22.3031	326.124	22.3031	-458.276	22.3	1920
22.3291	339.902	22.3291	-514.72	22.3	1920
22.3551	318.655	22.3551	-467.089	22.4	1910
22.3811	320.374	22.3811	-440.165	22.4	1910
22.4071	293.318	22.4071	-461.76	22.4	1910
22.4331	266.746	22.4331	-457.181	22.4	1910
22.4591	266.232	22.4591	-466.297	22.5	1920
22.4851	307.3	22.4851	-447.522	22.5	1920
22.5111	354.227	22.5111	-420.57	22.5	1920
22.5371	330.744	22.5371	-473.761	22.5	1930
22.5631	296.997	22.5631	-485.724	22.6	1930
22.5891	288.414	22.5891	-469.933	22.6	1940
22.6151	270.233	22.6151	-458.362	22.6	1940
22.6411	262.447	22.6411	-454.306	22.6	1950
22.6671	286.932	22.6671	-399.524	22.7	1950
22.6931	274.184	22.6931	-481.529	22.7	1950
22.7191	305.355	22.7191	-486.744	22.7	1950
22.7451	308.608	22.7451	-456.656	22.7	1940
22.7711	345.794	22.7711	-443.841	22.8	1940
22.7971	309.995	22.7971	-478.867	22.8	1930
22.8231	336.53	22.8231	-445.82	22.8	1920
22.8491	355.988	22.8491	-456.876	22.8	1920
22.8751	296.773	22.8751	-455.684	22.9	1910
22.9011	299.721	22.9011	-443.652	22.9	1910
22.9271	277.945	22.9271	-443.776	22.9	1900
22.9531	280.492	22.9531	-466.013	23	1900
22.9791	335.223	22.9791	-448.73	23	1900
23.0051	300.56	23.0051	-404.063	23	1910
23.0311	330.445	23.0311	-444.667	23	1910
23.0571	274.297	23.0571	-482.925	23.1	1910
23.0831	278.784	23.0831	-477.332	23.1	1920
23.1091	310.583	23.1091	-473.745	23.1	1920
23.1351	366.068	23.1351	-422.096	23.1	1930
23.1611	336.127	23.1611	-380.156	23.2	1940
23.1871	375.209	23.1871	-423.055	23.2	1950
23.2131	356.997	23.2131	-421.133	23.2	1960
23.2391	388.645	23.2391	-429.147	23.2	1960
23.2651	426.208	23.2651	-448.21	23.3	1960
23.2911	466.444	23.2911	-433.046	23.3	1960
23.3171	351.183	23.3171	-425.715	23.3	1960
23.3431	354.827	23.3431	-489.019	23.3	1950
23.3691	339.75	23.3691	-436.059	23.4	1950
23.3951	300.048	23.3951	-468.792	23.4	1940
23.4211	296.234	23.4211	-479.605	23.4	1930
23.4471	281.519	23.4471	-441.696	23.4	1930
23.4731	326.617	23.4731	-487.605	23.5	1930
23.4991	358.791	23.4991	-474.239	23.5	1920
23.5251	335.065	23.5251	-458.848	23.5	1920
23.5511	263.687	23.5511	-531.425	23.6	1920
23.5771	260.613	23.5771	-468.246	23.6	1920
23.6031	308.636	23.6031	-467.762	23.6	1930
23.6291	309.832	23.6291	-451.816	23.6	1930
23.6551	363.22	23.6551	-441.481	23.7	1920
23.6811	317.352	23.6811	-439.155	23.7	1920
23.7071	304.543	23.7071	-411.641	23.7	1910
23.7331	318.063	23.7331	-481.463	23.7	1910
23.7591	293.214	23.7591	-465.594	23.8	1910
23.7851	313.979	23.7851	-452.502	23.8	1910
23.8111	320.56	23.8111	-410.843	23.8	1910
23.8371	266.88	23.8371	-442.786	23.8	1910
23.8631	290.08	23.8631	-486.119	23.9	1920
23.8891	303.226	23.8891	-476.397	23.9	1920
23.9151	307.44	23.9151	-508.358	23.9	1930
23.9411	292.549	23.9411	-486.861	23.9	1940
23.9671	297.954	23.9671	-452.039	24	1940
23.9931	340.94	23.9931	-473.322	24	1940
24.0191	298.419	24.0191	-474.068	24	1940
24.0451	292.792	24.0451	-430.228	24	1940
24.0711	302.463	24.0711	-431.221	24.1	1940
24.0971	284.144	24.0971	-475.422	24.1	1930
24.1231	317.789	24.1231	-496.539	24.1	1930
24.1491	339.099	24.1491	-458.906	24.1	1930
24.1751	308.459	24.1751	-432.185	24.2	1930
24.2011	341.703	24.2011	-466.881	24.2	1930
24.2271	338.363	24.2271	-481.121	24.2	1930
24.2531	306.235	24.2531	-467.362	24.3	1930
24.2791	303.92	24.2791	-500.513	24.3	1930
24.3051	322.093	24.3051	-477.445	24.3	1930
24.3311	318.054	24.3311	-470.078	24.3	1930
24.3571	318.928	24.3571	-477.833	24.4	1930
24.3831	345.696	24.3831	-460.538	24.4	1930
24.4091	351.356	24.4091	-472.292	24.4	1920
24.4351	302.126	24.4351	-466.603	24.4	1920
24.4611	280.809	24.4611	-447.981	24.5	1910
24.4871	334.574	24.4871	-462.134	24.5	1900
24.5131	326.846	24.5131	-477.681	24.5	1900
24.5391	298.886	24.5391	-489.191	24.5	1890
24.5651	307.99	24.5651	-469.292	24.6	1890
24.5911	342.319	24.5911	-478.479	24.6	1890
24.6171	371.609	24.6171	-490.5	24.6	1890
24.6431	352.113	24.6431	-462.854	24.6	1890
24.6691	306.447	24.6691	-489.881	24.7	1890
24.6951	273.956	24.6951	-507.375	24.7	1890
24.7211	280.125	24.7211	-450.854	24.7	1900
24.7471	297.855	24.7471	-458.32	24.7	1900
24.7731	311.186	24.7731	-494.511	24.8	1910
24.7991	305.548	24.7991	-468.953	24.8	1910
24.8251	298.062	24.8251	-487.086	24.8	1920
24.8511	330.797	24.8511	-506.483	24.9	1920
24.8771	327.063	24.8771	-491.466	24.9	1920
24.9031	290.985	24.9031	-492.365	24.9	1920
24.9291	320.328	24.9291	-486.127	24.9	1920
24.9551	356.382	24.9551	-486.13	25	1920
24.9811	324.955	24.9811	-476.35	25	1920
25.0071	315.021	25.0071	-491.482	25	1920
25.0331	327.05	25.0331	-509.45	25	1920
25.0591	304.759	25.0591	-502.132	25.1	1920
25.0851	316.56	25.0851	-474.269	25.1	1920
25.1111	322.001	25.1111	-451.218	25.1	1930
25.1371	344.002	25.1371	-461.208	25.1	1930
25.1631	337.475	25.1631	-467.587	25.2	1930
25.1891	301.865	25.1891	-468.322	25.2	1930
25.2151	318.46	25.2151	-461.071	25.2	1930
25.2411	326.524	25.2411	-464.337	25.2	1930
25.2671	343.55	25.2671	-482.215	25.3	1930
25.2931	353.591	25.2931	-490.835	25.3	1930
25.3191	326.27	25.3191	-523.004	25.3	1930
25.3451	324.879	25.3451	-485.874	25.3	1930
25.3711	302.76	25.3711	-490.598	25.4	1930
25.3971	323.168	25.3971	-499.142	25.4	1930
25.4231	295.472	25.4231	-463.382	25.4	1930
25.4491	306.277	25.4491	-432.931	25.4	1920
25.4751	292.571	25.4751	-505.252	25.5	1920
25.5011	314.702	25.5011	-476.361	25.5	1910
25.5271	336.474	25.5271	-469.747	25.5	1900
25.5531	299.781	25.5531	-486.409	25.6	1890
25.5791	307.403	25.5791	-463.545	25.6	1880
25.6051	315.985	25.6051	-484.389	25.6	1880
25.6311	312.6	25.6311	-480.057	25.6	1870
25.6571	298.375	25.6571	-443.435	25.7	1870
25.6831	323.716	25.6831	-447.749	25.7	1870
25.7091	307.79	25.7091	-503.013	25.7	1870
25.7351	315.235	25.7351	-464.957	25.7	1870
25.7611	320.205	25.7611	-483.22	25.8	1870
25.7871	273.312	25.7871	-461.058	25.8	1870
25.8131	291.852	25.8131	-465.309	25.8	1870
25.8391	273.242	25.8391	-444.56	25.8	1870
25.8651	288.227	25.8651	-489.004	25.9	1870
25.8911	299.485	25.8911	-502.138	25.9	1870
25.9171	312.703	25.9171	-513.124	25.9	1870
25.9431	326.99	25.9431	-473.29	25.9	1870
25.9691	274.124	25.9691	-469.652	26	1870
25.9951	331.851	25.9951	-475.888	26	1880
26.0211	275.572	26.0211	-433.967	26	1880
26.0471	313.793	26.0471	-456.872	26	1880
26.0731	330.527	26.0731	-473.283	26.1	1880
26.0991	335.294	26.0991	-476.973	26.1	1890
26.1251	255.622	26.1251	-490.613	26.1	1890
26.1511	301.476	26.1511	-500.104	26.2	1890
26.1771	322.007	26.1771	-441.913	26.2	1890
26.2031	301.77	26.2031	-497.576	26.2	1890
26.2291	282.828	26.2291	-502.689	26.2	1890
26.2551	334.905	26.2551	-511.823	26.3	1880
26.2811	330.994	26.2811	-513.484	26.3	1880
26.3071	342.131	26.3071	-450.302	26.3	1880
26.3331	354.505	26.3331	-471.964	26.3	1880
26.3591	267.712	26.3591	-500.324	26.4	1880
26.3851	291.623	26.3851	-469.427	26.4	1890
26.4111	325.794	26.4111	-459.295	26.4	1890
26.4371	328.938	26.4371	-473.069	26.4	1890
26.4631	348.251	26.4631	-532.017	26.5	1900
26.4891	277.421	26.4891	-512.282	26.5	1900
26.5151	292.676	26.5151	-504.85	26.5	1910
26.5411	287.501	26.5411	-485.837	26.5	1910
26.5671	293.989	26.5671	-488.786	26.6	1910
26.5931	347.621	26.5931	-472.581	26.6	1910
26.6191	360.508	26.6191	-477.043	26.6	1910
26.6451	335.256	26.6451	-481.575	26.6	1910
26.6711	345.498	26.6711	-506.672	26.7	1900
26.6971	366.929	26.6971	-480.508	26.7	1900
26.7231	338.421	26.7231	-460.47	26.7	1900
26.7491	288.379	26.7491	-488.528	26.7	1890
26.7751	281.744	26.7751	-446.158	26.8	1890
26.8011	320.027	26.8011	-465.473	26.8	1890
26.8271	347.616	26.8271	-478.43	26.8	1880
26.8531	354.774	26.8531	-507.392	26.9	1880
26.8791	329.003	26.8791	-478.735	26.9	1880
26.9051	328.791	26.9051	-524.558	26.9	1880
26.9311	321.353	26.9311	-516.021	26.9	1880
26.9571	292.327	26.9571	-472.079	27	1880
26.9831	302.502	26.9831	-468.299	27	1880
27.0091	310.042	27.0091	-484.805	27	1880
27.0351	275.684	27.0351	-476.554	27	1890
27.0611	298.21	27.0611	-479.261	27.1	1890
27.0871	355.877	27.0871	-509.492	27.1	1890
27.1131	311.638	27.1131	-485.254	27.1	1900
27.1391	285.284	27.1391	-461.045	27.1	1900
27.1651	328.484	27.1651	-492.738	27.2	1900
27.1911	339.083	27.1911	-485.491	27.2	1890
27.2171	308.532	27.2171	-451.121	27.2	1890
27.2431	286.94	27.2431	-459.11	27.2	1890
27.2691	294.423	27.2691	-486.272	27.3	1890
27.2951	293.673	27.2951	-476.268	27.3	1880
27.3211	318.46	27.3211	-470.174	27.3	1880
27.3471	348.53	27.3471	-486.659	27.3	1880
27.3731	344.306	27.3731	-459.5	27.4	1880
27.3991	336.322	27.3991	-448.4	27.4	1890
27.4251	355.285	27.4251	-451.443	27.4	1890
27.4511	370.93	27.4511	-423.674	27.5	1890
27.4771	344.829	27.4771	-407.574	27.5	1890
27.5031	389.553	27.5031	-389.267	27.5	1900
27.5291	451.672	27.5291	-406.691	27.5	1900
27.5551	425.07	27.5551	-446.153	27.6	1900
27.5811	404.2	27.5811	-440.278	27.6	1900
27.6071	459.52	27.6071	-396.743	27.6	1900
27.6331	430.43	27.6331	-401.245	27.6	1900
27.6591	420.833	27.6591	-432.196	27.7	1890
27.6851	449.059	27.6851	-415.657	27.7	1890
27.7111	431.525	27.7111	-427.543	27.7	1890
27.7371	389.881	27.7371	-376.341	27.7	1890
27.7631	376.006	27.7631	-385.367	27.8	1890
27.7891	407.584	27.7891	-383.557	27.8	1890
27.8151	434.401	27.8151	-384.224	27.8	1890
27.8411	458.73	27.8411	-367.19	27.8	1890
27.8671	549.479	27.8671	-370.897	27.9	1890
27.8931	555.471	27.8931	-417.798	27.9	1890
27.9191	596.44	27.9191	-425.273	27.9	1890
27.9451	686.445	27.9451	-377.926	27.9	1890
27.9711	720.722	27.9711	-352.149	28	1890
27.9971	648.647	27.9971	-424.688	28	1890
28.0231	569.484	28.0231	-454.082	28	1880
28.0491	503.604	28.0491	-451.897	28	1880
28.0751	502.841	28.0751	-479.633	28.1	1880
28.1011	406.627	28.1011	-441.402	28.1	1880
28.1271	383.896	28.1271	-445.249	28.1	1880
28.1531	391.126	28.1531	-444.551	28.2	1880
28.1791	365.616	28.1791	-483.987	28.2	1890
28.2051	389.558	28.2051	-437.655	28.2	1890
28.2311	370.434	28.2311	-408.82	28.2	1900
28.2571	345.373	28.2571	-454.153	28.3	1900
28.2831	380.532	28.2831	-464.917	28.3	1910
28.3091	359.544	28.3091	-525.606	28.3	1910
28.3351	343.972	28.3351	-452.468	28.3	1920
28.3611	345.766	28.3611	-470.028	28.4	1920
28.3871	353.021	28.3871	-457.147	28.4	1920
28.4131	367.419	28.4131	-510.576	28.4	1920
28.4391	333.335	28.4391	-470.129	28.4	1920
28.4651	322.152	28.4651	-484.525	28.5	1910
28.4911	368.358	28.4911	-482.754	28.5	1910
28.5171	327.726	28.5171	-475.858	28.5	1910
28.5431	275.368	28.5431	-487.138	28.5	1900
28.5691	259.516	28.5691	-495.665	28.6	1900
28.5951	302.441	28.5951	-518.889	28.6	1900
28.6211	335.469	28.6211	-544.091	28.6	1900
28.6471	339.077	28.6471	-451.615	28.6	1890
28.6731	276.393	28.6731	-499.734	28.7	1890
28.6991	347.868	28.6991	-520.893	28.7	1890
28.7251	317.863	28.7251	-495.554	28.7	1890
28.7511	342.957	28.7511	-477.592	28.8	1890
28.7771	356.195	28.7771	-477.861	28.8	1890
28.8031	339.012	28.8031	-493.069	28.8	1890
28.8291	319.621	28.8291	-496.556	28.8	1880
28.8551	343.49	28.8551	-536.791	28.9	1880
28.8811	367.167	28.8811	-465.773	28.9	1880
28.9071	292.511	28.9071	-527.452	28.9	1880
28.9331	278.129	28.9331	-478.949	28.9	1880
28.9591	320.978	28.9591	-482.804	29	1890
28.9851	352.948	28.9851	-473.273	29	1890
29.0111	345.936	29.0111	-476.595	29	1890
29.0371	371.579	29.0371	-467.133	29	1890
29.0631	349.598	29.0631	-514.66	29.1	1890
29.0891	304.166	29.0891	-485.964	29.1	1890
29.1151	357.119	29.1151	-461.912	29.1	1890
29.1411	331.583	29.1411	-467.266	29.1	1890
29.1671	329.788	29.1671	-494.202	29.2	1900
29.1931	307.109	29.1931	-480.504	29.2	1900
29.2191	289.332	29.2191	-536.51	29.2	1910
29.2451	307.446	29.2451	-473.574	29.2	1910
29.2711	280.946	29.2711	-498.794	29.3	1910
29.2971	334.963	29.2971	-496.11	29.3	1920
29.3231	330.526	29.3231	-479.491	29.3	1920
29.3491	348.606	29.3491	-481.407	29.3	1920
29.3751	345.301	29.3751	-488.87	29.4	1920
29.4011	339.429	29.4011	-470.695	29.4	1920
29.4271	299.798	29.4271	-465.429	29.4	1910
29.4531	293.875	29.4531	-512.642	29.5	1910
29.4791	291.142	29.4791	-491.311	29.5	1900
29.5051	288.344	29.5051	-485.992	29.5	1900
29.5311	318.704	29.5311	-505.435	29.5	1890
29.5571	308.823	29.5571	-480.641	29.6	1890
29.5831	319.649	29.5831	-487.52	29.6	1890
29.6091	359.682	29.6091	-506.42	29.6	1890
29.6351	336.791	29.6351	-487.542	29.6	1890
29.6611	365.517	29.6611	-471.428	29.7	1900
29.6871	376.484	29.6871	-473.838	29.7	1900
29.7131	325.136	29.7131	-458.504	29.7	1910
29.7391	332.735	29.7391	-495.542	29.7	1910
29.7651	321.827	29.7651	-514.943	29.8	1910
29.7911	268.06	29.7911	-489.53	29.8	1910
29.8171	284.754	29.8171	-451.897	29.8	1910
29.8431	324.918	29.8431	-417.38	29.8	1910
29.8691	331.326	29.8691	-449.89	29.9	1910
29.8951	331.073	29.8951	-484.731	29.9	1910
29.9211	331.315	29.9211	-471.857	29.9	1910
29.9471	338.351	29.9471	-453.509	29.9	1910
29.9731	346.264	29.9731	-418.137	30	1910
29.9991	339.162	29.9991	-411.506	30	1910
30.0251	345.271	30.0251	-428.135	30	1920
30.0511	379.508	30.0511	-414.557	30.1	1930
30.0771	415.829	30.0771	-420.353	30.1	1930
30.1031	439.6	30.1031	-448.289	30.1	1940
30.1291	441.137	30.1291	-461.079	30.1	1950
30.1551	433.683	30.1551	-448.515	30.2	1960
30.1811	429.058	30.1811	-430.624	30.2	1970
30.2071	429.57	30.2071	-413.639	30.2	1970
30.2331	425.363	30.2331	-418.637	30.2	1970
30.2591	431.705	30.2591	-416.805	30.3	1970
30.2851	442.774	30.2851	-432.797	30.3	1970
30.3111	453.028	30.3111	-405.945	30.3	1960
30.3371	471.244	30.3371	-441.425	30.3	1960
30.3631	486.553	30.3631	-461.056	30.4	1950
30.3891	444.27	30.3891	-440.26	30.4	1950
30.4151	405.435	30.4151	-450.736	30.4	1950
30.4411	411.933	30.4411	-455.612	30.4	1940
30.4671	378.531	30.4671	-459.817	30.5	1940
30.4931	339.338	30.4931	-436.793	30.5	1940
30.5191	343.329	30.5191	-442.056	30.5	1940
30.5451	339.808	30.5451	-428.242	30.5	1940
30.5711	398.613	30.5711	-467.182	30.6	1930
30.5971	366.817	30.5971	-457.78	30.6	1930
30.6231	349.002	30.6231	-451.884	30.6	1930
30.6491	365.747	30.6491	-427.857	30.6	1920
30.6751	348.019	30.6751	-428.041	30.7	1920
30.7011	373.972	30.7011	-463.025	30.7	1920
30.7271	396.404	30.7271	-451.443	30.7	1920
30.7531	389.209	30.7531	-463.345	30.8	1920
30.7791	405.691	30.7791	-466.404	30.8	1920
30.8051	339.679	30.8051	-455.583	30.8	1920
30.8311	382.522	30.8311	-433.058	30.8	1930
30.8571	397.302	30.8571	-423.97	30.9	1940
30.8831	366.882	30.8831	-460.583	30.9	1940
30.9091	365.445	30.9091	-422.779	30.9	1950
30.9351	365.581	30.9351	-457.573	30.9	1940
30.9611	393.31	30.9611	-509.79	31	1940
30.9871	360.227	30.9871	-447.134	31	1940
31.0131	349.653	31.0131	-396.901	31	1940
31.0391	397.625	31.0391	-457.459	31	1940
31.0651	386.402	31.0651	-472.184	31.1	1940
31.0911	387.618	31.0911	-463.563	31.1	1950
31.1171	394.368	31.1171	-488.258	31.1	1950
31.1431	348.834	31.1431	-475.616	31.1	1960
31.1691	340.836	31.1691	-423.424	31.2	1960
31.1951	334.503	31.1951	-467.625	31.2	1970
31.2211	410.73	31.2211	-416.549	31.2	1970
31.2471	352.535	31.2471	-491.99	31.2	1970
31.2731	371.412	31.2731	-461.968	31.3	1970
31.2991	322.436	31.2991	-470.405	31.3	1960
31.3251	369.717	31.3251	-478.766	31.3	1960
31.3511	353.791	31.3511	-473.812	31.4	1950
31.3771	346.177	31.3771	-502.126	31.4	1940
31.4031	351.373	31.4031	-449.52	31.4	1940
31.4291	316.871	31.4291	-470.541	31.4	1940
31.4551	328.326	31.4551	-485.865	31.5	1930
31.4811	341.462	31.4811	-455.18	31.5	1930
31.5071	337.43	31.5071	-438.618	31.5	1930
31.5331	327.085	31.5331	-447.036	31.5	1940
31.5591	300.537	31.5591	-469.637	31.6	1950
31.5851	325.96	31.5851	-445.679	31.6	1950
31.6111	361.314	31.6111	-470.473	31.6	1960
31.6371	300.338	31.6371	-471.01	31.6	1970
31.6631	309.284	31.6631	-489.488	31.7	1980
31.6891	336.657	31.6891	-502.832	31.7	1990
31.7151	350.688	31.7151	-525.819	31.7	2000
31.7411	332.859	31.7411	-471.342	31.7	2070
31.7671	342.15	31.7671	-420.753	31.8	2010
31.7931	331.185	31.7931	-432.131	31.8	2020
31.8191	332.472	31.8191	-447.85	31.8	2010
31.8451	369.127	31.8451	-477.215	31.8	2010
31.8711	395.238	31.8711	-450.112	31.9	2000
31.8971	332.875	31.8971	-480.394	31.9	1990
31.9231	358.319	31.9231	-478.114	31.9	1980
31.9491	394.47	31.9491	-416.204	31.9	1980
31.9751	395.138	31.9751	-432.11	32	1970
32.0011	387.003	32.0011	-429.002	32	1960
32.0271	416.458	32.0271	-388.523	32	1960
32.0531	443.014	32.0531	-377.16	32.1	1960
32.0791	468.962	32.0791	-402.006	32.1	1960
32.1051	493.452	32.1051	-391.481	32.1	1960
32.1311	449.55	32.1311	-421.08	32.1	1960
32.1571	416.289	32.1571	-417.826	32.2	1960
32.1831	461.11	32.1831	-399.181	32.2	1970
32.2091	448.904	32.2091	-377.688	32.2	1970
32.2351	413.439	32.2351	-417.416	32.2	1970
32.2611	451.111	32.2611	-428.132	32.3	1980
32.2871	471.745	32.2871	-438.461	32.3	1980
32.3131	462.42	32.3131	-415.699	32.3	1980
32.3391	433.77	32.3391	-385.257	32.3	1980
32.3651	423.206	32.3651	-362.917	32.4	1980
32.3911	469.55	32.3911	-339.807	32.4	1980
32.4171	486.357	32.4171	-359.083	32.4	1980
32.4431	501.877	32.4431	-354.884	32.4	1980
32.4691	503.347	32.4691	-343.055	32.5	1980
32.4951	514.769	32.4951	-327.761	32.5	1980
32.5211	535.1	32.5211	-311.102	32.5	1970
32.5471	566.64	32.5471	-305.985	32.5	1970
32.5731	573.798	32.5731	-321.507	32.6	1970
32.5991	594.143	32.5991	-329.997	32.6	1960
32.6251	650.593	32.6251	-321.713	32.6	1960
32.6511	659.744	32.6511	-327.494	32.7	1960
32.6771	700.574	32.6771	-299.162	32.7	1960
32.7031	719.012	32.7031	-328.869	32.7	1960
32.7291	705.701	32.7291	-369.935	32.7	1970
32.7551	683.579	32.7551	-338.777	32.8	1980
32.7811	665.734	32.7811	-345.671	32.8	1990
32.8071	633.21	32.8071	-362.793	32.8	2000
32.8331	585.696	32.8331	-363.608	32.8	2000
32.8591	535.921	32.8591	-369.719	32.9	2010
32.8851	492.032	32.8851	-376.268	32.9	2010
32.9111	470.688	32.9111	-372.639	32.9	2010
32.9371	483.907	32.9371	-355.71	32.9	2010
32.9631	502.283	32.9631	-358.624	33	2010
32.9891	471.532	32.9891	-349.7	33	2010
33.0151	476.42	33.0151	-365.4	33	2000
33.0411	490.445	33.0411	-408.097	33	2000
33.0671	492.025	33.0671	-422.735	33.1	2000
33.0931	465.327	33.0931	-475.3	33.1	2000
33.1191	417.369	33.1191	-495.194	33.1	2000
33.1451	424.337	33.1451	-461.611	33.1	2000
33.1711	447.089	33.1711	-442.441	33.2	2010
33.1971	413.99	33.1971	-443.593	33.2	2010
33.2231	419.9	33.2231	-447.364	33.2	2000
33.2491	514.605	33.2491	-476.45	33.2	2000
33.2751	473.708	33.2751	-476.101	33.3	2010
33.3011	470.894	33.3011	-453.616	33.3	2010
33.3271	416.123	33.3271	-427.098	33.3	2010
33.3531	410.882	33.3531	-454.719	33.4	2000
33.3791	377.304	33.3791	-487.626	33.4	2010
33.4051	317.029	33.4051	-477.53	33.4	2010
33.4311	331.434	33.4311	-451.865	33.4	2010
33.4571	301.387	33.4571	-468.692	33.5	2010
33.4831	291.886	33.4831	-468.416	33.5	2000
33.5091	325.72	33.5091	-459.047	33.5	2000
33.5351	351.308	33.5351	-470.494	33.5	2000
33.5611	370.87	33.5611	-488.835	33.6	2000
33.5871	359.466	33.5871	-501.235	33.6	2000
33.6131	268.771	33.6131	-468.951	33.6	2000
33.6391	305.401	33.6391	-466.824	33.6	2010
33.6651	345.338	33.6651	-479.002	33.7	2020
33.6911	318.191	33.6911	-483.943	33.7	2020
33.7171	328.537	33.7171	-449.02	33.7	2030
33.7431	359.381	33.7431	-475.686	33.7	2040
33.7691	356.95	33.7691	-435.79	33.8	2090
33.7951	324.199	33.7951	-508.998	33.8	2060
33.8211	323.794	33.8211	-483.836	33.8	2090
33.8471	355.858	33.8471	-459.659	33.8	2060
33.8731	324.798	33.8731	-503.538	33.9	2060
33.8991	295.34	33.8991	-508.71	33.9	2050
33.9251	327.979	33.9251	-473.534	33.9	2050
33.9511	373.5	33.9511	-520.686	34	2040
33.9771	347.491	33.9771	-457.183	34	2020
34.0031	339.711	34.0031	-453.077	34	2010
34.0291	348.916	34.0291	-462.855	34	2000
34.0551	362.866	34.0551	-442.16	34.1	1990
34.0811	347.182	34.0811	-443.458	34.1	1980
34.1071	328.752	34.1071	-446.106	34.1	1980
34.1331	410.556	34.1331	-435.356	34.1	1970
34.1591	408.401	34.1591	-440.601	34.2	1970
34.1851	384.392	34.1851	-455.863	34.2	1970
34.2111	362.46	34.2111	-495.378	34.2	1970
34.2371	382.58	34.2371	-504.583	34.2	1970
34.2631	380.383	34.2631	-468.719	34.3	1970
34.2891	357.121	34.2891	-498.505	34.3	1980
34.3151	380.645	34.3151	-435.487	34.3	1980
34.3411	364.612	34.3411	-469.416	34.3	1990
34.3671	363.598	34.3671	-454.547	34.4	1990
34.3931	304.324	34.3931	-456.077	34.4	1990
34.4191	324.045	34.4191	-482.154	34.4	1990
34.4451	396.186	34.4451	-417.068	34.4	1990
34.4711	379.51	34.4711	-479.913	34.5	1990
34.4971	372.257	34.4971	-441.473	34.5	1990
34.5231	349.539	34.5231	-441.974	34.5	1990
34.5491	396.626	34.5491	-490.409	34.5	1990
34.5751	348.702	34.5751	-472.84	34.6	1990
34.6011	364.547	34.6011	-485.203	34.6	1990
34.6271	371.248	34.6271	-486.156	34.6	2000
34.6531	388.84	34.6531	-474.887	34.7	2000
34.6791	425.73	34.6791	-456.378	34.7	2010
34.7051	385.887	34.7051	-452.189	34.7	2020
34.7311	390.481	34.7311	-466.558	34.7	2030
34.7571	389.11	34.7571	-486.545	34.8	2040
34.7831	337.912	34.7831	-478.757	34.8	2040
34.8091	357.32	34.8091	-461.183	34.8	2050
34.8351	379.284	34.8351	-453.049	34.8	2080
34.8611	382.938	34.8611	-507.724	34.9	2060
34.8871	381.517	34.8871	-544.199	34.9	2060
34.9131	340.054	34.9131	-497.57	34.9	2100
34.9391	338.626	34.9391	-458.97	34.9	2050
34.9651	344.181	34.9651	-462.18	35	2050
34.9911	328.58	34.9911	-463.827	35	2040
35.0171	314.847	35.0171	-459.73	35	2030
35.0431	309.806	35.0431	-494.977	35	2020
35.0691	304.686	35.0691	-509.459	35.1	2010
35.0951	309.476	35.0951	-492.809	35.1	2000
35.1211	326.645	35.1211	-492.465	35.1	1990
35.1471	321.47	35.1471	-489.461	35.1	1990
35.1731	334.998	35.1731	-477.097	35.2	1990
35.1991	297.182	35.1991	-477.58	35.2	2000
35.2251	267.566	35.2251	-499.593	35.2	2010
35.2511	302.462	35.2511	-504.244	35.3	2020
35.2771	320.852	35.2771	-479.787	35.3	2030
35.3031	341.35	35.3031	-469.615	35.3	2040
35.3291	305.247	35.3291	-484.127	35.3	2040
35.3551	312.478	35.3551	-489.656	35.4	2050
35.3811	340.148	35.3811	-476.778	35.4	2090
35.4071	330.784	35.4071	-473.654	35.4	2050
35.4331	344.601	35.4331	-479.026	35.4	2040
35.4591	346.384	35.4591	-476.476	35.5	2030
35.4851	351.716	35.4851	-473.656	35.5	2020
35.5111	404.139	35.5111	-449.929	35.5	2010
35.5371	455.016	35.5371	-452.027	35.5	2000
35.5631	471.037	35.5631	-471.599	35.6	1990
35.5891	500.848	35.5891	-456.921	35.6	1990
35.6151	462.046	35.6151	-465.062	35.6	1980
35.6411	413.197	35.6411	-480.179	35.6	1980
35.6671	415.238	35.6671	-490.876	35.7	1980
35.6931	364.204	35.6931	-526.609	35.7	1990
35.7191	350.504	35.7191	-501.677	35.7	2000
35.7451	354.119	35.7451	-498.554	35.7	2000
35.7711	354.674	35.7711	-489.456	35.8	2010
35.7971	325.233	35.7971	-497.807	35.8	2020
35.8231	348.648	35.8231	-479.365	35.8	2030
35.8491	336.135	35.8491	-504.719	35.8	2030
35.8751	337.082	35.8751	-514.079	35.9	2040
35.9011	341.362	35.9011	-483.773	35.9	2040
35.9271	340.773	35.9271	-537.811	35.9	2040
35.9531	338.818	35.9531	-516.13	36	2030
35.9791	332.645	35.9791	-502.998	36	2030
36.0051	319.328	36.0051	-469.707	36	2020
36.0311	313.079	36.0311	-543.421	36	2010
36.0571	309.322	36.0571	-520.695	36.1	2010
36.0831	274.226	36.0831	-496.288	36.1	2000
36.1091	291.395	36.1091	-502.633	36.1	1990
36.1351	305.005	36.1351	-488.427	36.1	1990
36.1611	308.104	36.1611	-505.62	36.2	1990
36.1871	328.331	36.1871	-489.898	36.2	1980
36.2131	316.533	36.2131	-518.762	36.2	1980
36.2391	320.211	36.2391	-508.85	36.2	1980
36.2651	321.628	36.2651	-513.451	36.3	1970
36.2911	377.061	36.2911	-487.5	36.3	1970
36.3171	313.306	36.3171	-510.176	36.3	1970
36.3431	288.778	36.3431	-521.455	36.3	1970
36.3691	281.861	36.3691	-472.122	36.4	1970
36.3951	265.116	36.3951	-527.8	36.4	1970
36.4211	277.241	36.4211	-536.039	36.4	1970
36.4471	348.5	36.4471	-470.43	36.4	1970
36.4731	318.192	36.4731	-488.638	36.5	1980
36.4991	346.934	36.4991	-483.226	36.5	1980
36.5251	288.349	36.5251	-543.921	36.5	1980
36.5511	299.597	36.5511	-467.881	36.6	1980
36.5771	331.085	36.5771	-514.912	36.6	1980
36.6031	301.769	36.6031	-463.848	36.6	1980
36.6291	292.842	36.6291	-472.276	36.6	1970
36.6551	303.886	36.6551	-458.617	36.7	1960
36.6811	296.119	36.6811	-518.121	36.7	1960
36.7071	320.165	36.7071	-509.628	36.7	1950
36.7331	318.739	36.7331	-482.501	36.7	1940
36.7591	363.815	36.7591	-451.48	36.8	1940
36.7851	288.789	36.7851	-486.64	36.8	1930
36.8111	317.425	36.8111	-511.52	36.8	1930
36.8371	326.673	36.8371	-504.575	36.8	1930
36.8631	320.819	36.8631	-493.885	36.9	1920
36.8891	343.443	36.8891	-503.388	36.9	1920
36.9151	331.195	36.9151	-474.511	36.9	1920
36.9411	335.341	36.9411	-466.591	36.9	1920
36.9671	336.67	36.9671	-452.069	37	1920
36.9931	287.62	36.9931	-448.12	37	1910
37.0191	254.208	37.0191	-434.905	37	1910
37.0451	311.736	37.0451	-452.555	37	1910
37.0711	295.806	37.0711	-471.294	37.1	1910
37.0971	316.077	37.0971	-463.965	37.1	1920
37.1231	315.129	37.1231	-469.599	37.1	1920
37.1491	309.583	37.1491	-516.383	37.1	1920
37.1751	362.995	37.1751	-522.831	37.2	1930
37.2011	397.346	37.2011	-485.921	37.2	1930
37.2271	370.725	37.2271	-488.429	37.2	1940
37.2531	407.126	37.2531	-475.705	37.3	1940
37.2791	438.084	37.2791	-483.301	37.3	1940
37.3051	421.662	37.3051	-465.117	37.3	1940
37.3311	382.111	37.3311	-467.133	37.3	1940
37.3571	367.581	37.3571	-512.533	37.4	1940
37.3831	367.408	37.3831	-558.627	37.4	1940
37.4091	369.439	37.4091	-527.852	37.4	1940
37.4351	340.909	37.4351	-503.632	37.4	1940
37.4611	324.71	37.4611	-512.71	37.5	1950
37.4871	298.63	37.4871	-493.716	37.5	1950
37.5131	304.116	37.5131	-496.226	37.5	1950
37.5391	316.96	37.5391	-482.194	37.5	1950
37.5651	297.472	37.5651	-501.46	37.6	1950
37.5911	301.198	37.5911	-536.693	37.6	1950
37.6171	300.94	37.6171	-490.717	37.6	1950
37.6431	329.75	37.6431	-474.653	37.6	1950
37.6691	313.526	37.6691	-501.932	37.7	1950
37.6951	289.944	37.6951	-487.895	37.7	1950
37.7211	287.929	37.7211	-497.33	37.7	1950
37.7471	276.208	37.7471	-508.654	37.7	1950
37.7731	283.186	37.7731	-492.847	37.8	1950
37.7991	298.43	37.7991	-482.016	37.8	1950
37.8251	322.379	37.8251	-467.527	37.8	1950
37.8511	310.909	37.8511	-498.711	37.9	1950
37.8771	287.317	37.8771	-513.239	37.9	1950
37.9031	289.505	37.9031	-495.001	37.9	1960
37.9291	297.52	37.9291	-505.666	37.9	1960
37.9551	319.628	37.9551	-494.44	38	1960
37.9811	339.123	37.9811	-473.211	38	1960
38.0071	329.452	38.0071	-451.596	38	1960
38.0331	312.507	38.0331	-476.316	38	1950
38.0591	313.603	38.0591	-491.995	38.1	1950
38.0851	308.579	38.0851	-481.237	38.1	1950
38.1111	298.364	38.1111	-506.509	38.1	1950
38.1371	287.921	38.1371	-515.543	38.1	1950
38.1631	309.329	38.1631	-491.672	38.2	1950
38.1891	312.712	38.1891	-479.489	38.2	1950
38.2151	323.368	38.2151	-480.414	38.2	1950
38.2411	333.736	38.2411	-499.756	38.2	1950
38.2671	303.698	38.2671	-508.377	38.3	1950
38.2931	286.429	38.2931	-497.171	38.3	1950
38.3191	299.612	38.3191	-511.745	38.3	1950
38.3451	323.196	38.3451	-493.412	38.3	1940
38.3711	304.269	38.3711	-479.655	38.4	1940
38.3971	297.575	38.3971	-506.479	38.4	1940
38.4231	343.98	38.4231	-471.46	38.4	1940
38.4491	343.108	38.4491	-479.46	38.4	1940
38.4751	337.805	38.4751	-459.214	38.5	1930
38.5011	293.274	38.5011	-480.958	38.5	1930
38.5271	333.069	38.5271	-523.673	38.5	1930
38.5531	311.436	38.5531	-473.036	38.6	1940
38.5791	326.841	38.5791	-460.196	38.6	1940
38.6051	283.389	38.6051	-463.219	38.6	1940
38.6311	317.927	38.6311	-468.29	38.6	1940
38.6571	283.102	38.6571	-434.778	38.7	1940
38.6831	292.615	38.6831	-488.919	38.7	1940
38.7091	255.054	38.7091	-496.965	38.7	1940
38.7351	301.845	38.7351	-448.89	38.7	1930
38.7611	300.111	38.7611	-487.489	38.8	1930
38.7871	270.369	38.7871	-471.804	38.8	1930
38.8131	331.539	38.8131	-474.915	38.8	1930
38.8391	351.68	38.8391	-488.513	38.8	1930
38.8651	320.559	38.8651	-496.904	38.9	1930
38.8911	321.285	38.8911	-468.117	38.9	1930
38.9171	347.434	38.9171	-453.851	38.9	1940
38.9431	394.025	38.9431	-464.3	38.9	1930
38.9691	389.928	38.9691	-469.757	39	1930
38.9951	384.884	38.9951	-510.28	39	1930
39.0211	351.279	39.0211	-521.198	39	1940
39.0471	325.967	39.0471	-536.358	39	1940
39.0731	265.675	39.0731	-501.639	39.1	1940
39.0991	333.854	39.0991	-474.825	39.1	1950
39.1251	301.955	39.1251	-465.65	39.1	1950
39.1511	290.618	39.1511	-498.42	39.2	1960
39.1771	319.126	39.1771	-523.304	39.2	1960
39.2031	303.922	39.2031	-479.454	39.2	1960
39.2291	320.12	39.2291	-494.913	39.2	2060
39.2551	292.209	39.2551	-465.126	39.3	1960
39.2811	304.818	39.2811	-506.124	39.3	1950
39.3071	285.023	39.3071	-525.165	39.3	1950
39.3331	325.379	39.3331	-508.483	39.3	1950
39.3591	324.554	39.3591	-451.072	39.4	1940
39.3851	322.094	39.3851	-442.53	39.4	1940
39.4111	299.989	39.4111	-507.636	39.4	1930
39.4371	311.428	39.4371	-527.412	39.4	1930
39.4631	273.619	39.4631	-501.643	39.5	1930
39.4891	286.049	39.4891	-508.621	39.5	1930
39.5151	293.774	39.5151	-484.872	39.5	1930
39.5411	332.427	39.5411	-463.938	39.5	1940
39.5671	273.817	39.5671	-479.166	39.6	1930
39.5931	348.438	39.5931	-501.016	39.6	1930
39.6191	359.391	39.6191	-518.673	39.6	1930
39.6451	314.228	39.6451	-491.467	39.6	1930
39.6711	338.943	39.6711	-460.433	39.7	1930
39.6971	339.694	39.6971	-464.403	39.7	1930
39.7231	334.298	39.7231	-472.157	39.7	1930
39.7491	347.836	39.7491	-489.759	39.7	1940
39.7751	326.328	39.7751	-473.223	39.8	1940
39.8011	309.548	39.8011	-479.559	39.8	1940
39.8271	313.968	39.8271	-481.353	39.8	1940
39.8531	310.532	39.8531	-483.99	39.9	1940
39.8791	314.852	39.8791	-454.37	39.9	1940
39.9051	300.161	39.9051	-473.979	39.9	1940
39.9311	308.851	39.9311	-481.875	39.9	1940
39.9571	313.047	39.9571	-476.807	40	1940
39.9831	305.839	39.9831	-458.96	40	1940
40.0091	310.207	40.0091	-488.497	40	1940
40.0351	302.733	40.0351	-483.641	40	1940
40.0611	296.198	40.0611	-461.008	40.1	1930
40.0871	334.975	40.0871	-470.489	40.1	1930
40.1131	330.325	40.1131	-474.351	40.1	1930
40.1391	303.154	40.1391	-475.198	40.1	1930
40.1651	321.011	40.1651	-450.96	40.2	1930
40.1911	300.342	40.1911	-467.38	40.2	1930
40.2171	291.506	40.2171	-484.516	40.2	1930
40.2431	310.872	40.2431	-481.924	40.2	1930
40.2691	326.003	40.2691	-486.881	40.3	1930
40.2951	340.574	40.2951	-474.167	40.3	1930
40.3211	325.374	40.3211	-453.522	40.3	1920
40.3471	317.776	40.3471	-447.834	40.3	1920
40.3731	334.666	40.3731	-440.513	40.4	1910
40.3991	340.223	40.3991	-433.44	40.4	1910
40.4251	329.116	40.4251	-466.392	40.4	1900
40.4511	326.093	40.4511	-492.956	40.5	1900
40.4771	346.193	40.4771	-473.869	40.5	1900
40.5031	340.133	40.5031	-450.249	40.5	1900
40.5291	344.877	40.5291	-442.238	40.5	1900
40.5551	407.929	40.5551	-472.25	40.6	1910
40.5811	410.741	40.5811	-505.355	40.6	1910
40.6071	384.253	40.6071	-484.338	40.6	1910
40.6331	391.888	40.6331	-472.442	40.6	1920
40.6591	375.485	40.6591	-477.938	40.7	1920
40.6851	371.34	40.6851	-457.624	40.7	1920
40.7111	346.433	40.7111	-460.566	40.7	1920
40.7371	324.067	40.7371	-443.214	40.7	1920
40.7631	316.593	40.7631	-467.548	40.8	1920
40.7891	363.367	40.7891	-495.319	40.8	1920
40.8151	322.964	40.8151	-491.961	40.8	1920
40.8411	323.07	40.8411	-492.509	40.8	1920
40.8671	331.969	40.8671	-494.787	40.9	1920
40.8931	324.073	40.8931	-513.409	40.9	1920
40.9191	331.2	40.9191	-473.214	40.9	1910
40.9451	332.292	40.9451	-451.934	40.9	1910
40.9711	329.447	40.9711	-468.526	41	1910
40.9971	342.892	40.9971	-465.602	41	1910
41.0231	328.358	41.0231	-456.208	41	1900
41.0491	315.43	41.0491	-470.113	41	1910
41.0751	287.631	41.0751	-454.828	41.1	1910
41.1011	300.118	41.1011	-446.728	41.1	1910
41.1271	361.372	41.1271	-462.036	41.1	1920
41.1531	360.255	41.1531	-462.641	41.2	1920
41.1791	342.718	41.1791	-460.63	41.2	1930
41.2051	377.424	41.2051	-483.944	41.2	1940
41.2311	376.31	41.2311	-463.513	41.2	1940
41.2571	364.482	41.2571	-463.36	41.3	1940
41.2831	403.574	41.2831	-476.827	41.3	1940
41.3091	372.223	41.3091	-463.639	41.3	1930
41.3351	399.154	41.3351	-484.889	41.3	1930
41.3611	402.206	41.3611	-505.382	41.4	1920
41.3871	373.409	41.3871	-493.701	41.4	1910
41.4131	362.151	41.4131	-498.131	41.4	1900
41.4391	334.808	41.4391	-540.188	41.4	1900
41.4651	289.176	41.4651	-509.071	41.5	1890
41.4911	319.433	41.4911	-483.22	41.5	1890
41.5171	339.072	41.5171	-432.516	41.5	1890
41.5431	326.12	41.5431	-481.749	41.5	1900
41.5691	311.081	41.5691	-439.867	41.6	1900
41.5951	358.586	41.5951	-453.613	41.6	1910
41.6211	303.215	41.6211	-470.544	41.6	1920
41.6471	304.441	41.6471	-468.531	41.6	1910
41.6731	348.71	41.6731	-526.838	41.7	1910
41.6991	328.266	41.6991	-500.823	41.7	1910
41.7251	314.75	41.7251	-458.972	41.7	1910
41.7511	329.652	41.7511	-475.906	41.8	1910
41.7771	259.497	41.7771	-497.335	41.8	1910
41.8031	339.252	41.8031	-537.084	41.8	1910
41.8291	307.844	41.8291	-467.193	41.8	1910
41.8551	295.908	41.8551	-488.639	41.9	1910
41.8811	353.362	41.8811	-543.853	41.9	1920
41.9071	321.233	41.9071	-497.021	41.9	1920
41.9331	337.506	41.9331	-485.988	41.9	2040
41.9591	295.619	41.9591	-490.489	42	1920
41.9851	288.414	41.9851	-487.253	42	1920
42.0111	299	42.0111	-489.183	42	1920
42.0371	316.452	42.0371	-481.433	42	1910
42.0631	288.143	42.0631	-506.679	42.1	1900
42.0891	321.763	42.0891	-505.61	42.1	1890
42.1151	304.439	42.1151	-505.274	42.1	1880
42.1411	263.609	42.1411	-530.912	42.1	1880
42.1671	313.994	42.1671	-461.153	42.2	1870
42.1931	316.323	42.1931	-473.789	42.2	1870
42.2191	294.986	42.2191	-476.3	42.2	1870
42.2451	274.737	42.2451	-498.764	42.2	1880
42.2711	271.693	42.2711	-470.361	42.3	1870
42.2971	313.92	42.2971	-510.608	42.3	1870
42.3231	303.76	42.3231	-520.61	42.3	1870
42.3491	298.459	42.3491	-491.838	42.3	1870
42.3751	294.758	42.3751	-480.467	42.4	1870
42.4011	299.504	42.4011	-499.821	42.4	1860
42.4271	312.825	42.4271	-499.113	42.4	1860
42.4531	308.093	42.4531	-485.093	42.5	1860
42.4791	291.358	42.4791	-476.277	42.5	1860
42.5051	308.879	42.5051	-475.591	42.5	1870
42.5311	312.569	42.5311	-471.833	42.5	1870
42.5571	345.364	42.5571	-495.859	42.6	1880
42.5831	353.225	42.5831	-486.464	42.6	1880
42.6091	313.352	42.6091	-479.56	42.6	1890
42.6351	307.849	42.6351	-470.105	42.6	1890
42.6611	303.403	42.6611	-486.747	42.7	1890
42.6871	311.785	42.6871	-513.093	42.7	1890
42.7131	296.142	42.7131	-491.284	42.7	1890
42.7391	307.206	42.7391	-495.877	42.7	1890
42.7651	339.926	42.7651	-490.885	42.8	1890
42.7911	354.606	42.7911	-491.292	42.8	1890
42.8171	339.609	42.8171	-485.348	42.8	1880
42.8431	321.299	42.8431	-488.272	42.8	1880
42.8691	336.597	42.8691	-513.02	42.9	1890
42.8951	315.715	42.8951	-516.426	42.9	1890
42.9211	311.758	42.9211	-504.227	42.9	1890
42.9471	336.62	42.9471	-507.664	42.9	1890
42.9731	323.069	42.9731	-515.956	43	1890
42.9991	314.43	42.9991	-509.068	43	1890
43.0251	345.485	43.0251	-458.851	43	1900
43.0511	377.054	43.0511	-446.871	43.1	1900
43.0771	368.536	43.0771	-487.257	43.1	1900
43.1031	345.288	43.1031	-514.138	43.1	1900
43.1291	318.587	43.1291	-507.403	43.1	1900
43.1551	317.997	43.1551	-476.765	43.2	1900
43.1811	346.042	43.1811	-484.492	43.2	1900
43.2071	328.574	43.2071	-492.891	43.2	1900
43.2331	308.534	43.2331	-510.758	43.2	1900
43.2591	330.385	43.2591	-514.241	43.3	1900
43.2851	342.842	43.2851	-487.768	43.3	1900
43.3111	329.46	43.3111	-473.779	43.3	1900
43.3371	326.603	43.3371	-473.306	43.3	1900
43.3631	330.059	43.3631	-458.444	43.4	1900
43.3891	311.341	43.3891	-484.998	43.4	1890
43.4151	274.644	43.4151	-497.828	43.4	1890
43.4411	322.466	43.4411	-493.561	43.4	1890
43.4671	331.602	43.4671	-467.048	43.5	1880
43.4931	289.776	43.4931	-463.706	43.5	1880
43.5191	312.01	43.5191	-472.378	43.5	1880
43.5451	293.744	43.5451	-440.431	43.5	1880
43.5711	307.808	43.5711	-431.498	43.6	1880
43.5971	298.2	43.5971	-477.437	43.6	1890
43.6231	341.817	43.6231	-493.645	43.6	1900
43.6491	362.378	43.6491	-488.357	43.6	1910
43.6751	365.556	43.6751	-487.172	43.7	1910
43.7011	363.464	43.7011	-436.49	43.7	1920
43.7271	351.896	43.7271	-447.044	43.7	1920
43.7531	378.018	43.7531	-479.792	43.8	1920
43.7791	347.268	43.7791	-487.974	43.8	1920
43.8051	357.3	43.8051	-532.239	43.8	1910
43.8311	333.096	43.8311	-482.273	43.8	1910
43.8571	348.886	43.8571	-483.351	43.9	1900
43.8831	341.318	43.8831	-464.974	43.9	1900
43.9091	315.426	43.9091	-526.149	43.9	1900
43.9351	297.607	43.9351	-500.35	43.9	1890
43.9611	302.498	43.9611	-508.526	44	1900
43.9871	284.241	43.9871	-482.776	44	1900
44.0131	324.174	44.0131	-520.377	44	1910
44.0391	285.469	44.0391	-467.729	44	1920
44.0651	320.844	44.0651	-501.603	44.1	1920
44.0911	305.815	44.0911	-486.6	44.1	1920
44.1171	297.436	44.1171	-478.688	44.1	1910
44.1431	302.865	44.1431	-518.48	44.1	1910
44.1691	297.33	44.1691	-498.95	44.2	1900
44.1951	294.416	44.1951	-491.984	44.2	1890
44.2211	306.552	44.2211	-511.955	44.2	1870
44.2471	316.371	44.2471	-520.435	44.2	1860
44.2731	279.074	44.2731	-493.933	44.3	1850
44.2991	299.056	44.2991	-503.362	44.3	1850
44.3251	304.298	44.3251	-504.931	44.3	1840
44.3511	318.429	44.3511	-511.437	44.4	1840
44.3771	288.586	44.3771	-493.514	44.4	1840
44.4031	307.542	44.4031	-509.153	44.4	1850
44.4291	303.69	44.4291	-516.952	44.4	1850
44.4551	322.73	44.4551	-490.334	44.5	1860
44.4811	337.098	44.4811	-495.101	44.5	1860
44.5071	310.516	44.5071	-459.79	44.5	1860
44.5331	342.615	44.5331	-489.691	44.5	1870
44.5591	318.757	44.5591	-503.084	44.6	1870
44.5851	279.528	44.5851	-493.851	44.6	1860
44.6111	317.46	44.6111	-490.5	44.6	1860
44.6371	315.158	44.6371	-521.444	44.6	1860
44.6631	328.313	44.6631	-467.178	44.7	1860
44.6891	284.409	44.6891	-501.698	44.7	1860
44.7151	311.071	44.7151	-488.938	44.7	1860
44.7411	299.866	44.7411	-493.389	44.7	1870
44.7671	298.491	44.7671	-507.808	44.8	1870
44.7931	289.36	44.7931	-493.714	44.8	1870
44.8191	326.373	44.8191	-530.895	44.8	1870
44.8451	285.554	44.8451	-524.999	44.8	1870
44.8711	302.448	44.8711	-494.684	44.9	1870
44.8971	314.5	44.8971	-444.413	44.9	1870
44.9231	295.955	44.9231	-438.74	44.9	1870
44.9491	294.109	44.9491	-488.964	44.9	1870
44.9751	317.401	44.9751	-518.147	45	1870
45.0011	369.395	45.0011	-497.306	45	1870
45.0271	361.926	45.0271	-492.443	45	1870
45.0531	329.261	45.0531	-493.707	45.1	1870
45.0791	330.727	45.0791	-503.353	45.1	1870
45.1051	352.231	45.1051	-500.13	45.1	1880
45.1311	350.822	45.1311	-495.459	45.1	1880
45.1571	330.145	45.1571	-499.989	45.2	1890
45.1831	326.518	45.1831	-504.27	45.2	1890
45.2091	316.31	45.2091	-455.461	45.2	1890
45.2351	304.354	45.2351	-470.643	45.2	1890
45.2611	304.121	45.2611	-487.269	45.3	1890
45.2871	308.435	45.2871	-497.97	45.3	1880
45.3131	322.057	45.3131	-503.951	45.3	1880
45.3391	365.034	45.3391	-492.144	45.3	1870
45.3651	347.134	45.3651	-479.828	45.4	1860
45.3911	339.233	45.3911	-496.028	45.4	1860
45.4171	327.129	45.4171	-495.135	45.4	1850
45.4431	291.912	45.4431	-492.928	45.4	1850
45.4691	315.294	45.4691	-496.271	45.5	1850
45.4951	339.889	45.4951	-493.235	45.5	1850
45.5211	330.607	45.5211	-479.509	45.5	1850
45.5471	298.869	45.5471	-484.211	45.5	1860
45.5731	283.749	45.5731	-494.27	45.6	1860
45.5991	310.264	45.5991	-482.448	45.6	1860
45.6251	328.263	45.6251	-497.4	45.6	1870
45.6511	310.489	45.6511	-522.507	45.7	1870
45.6771	291.633	45.6771	-502.611	45.7	1880
45.7031	304.217	45.7031	-479.413	45.7	1880
45.7291	315.273	45.7291	-498.186	45.7	1880
45.7551	314.91	45.7551	-510.76	45.8	1880
45.7811	312.307	45.7811	-509.439	45.8	1880
45.8071	319.09	45.8071	-515.561	45.8	1870
45.8331	337.294	45.8331	-497.629	45.8	1870
45.8591	319.321	45.8591	-480.497	45.9	1870
45.8851	298.913	45.8851	-475.629	45.9	1870
45.9111	323.014	45.9111	-484.099	45.9	1870
45.9371	341.051	45.9371	-496.218	45.9	1870
45.9631	307.269	45.9631	-494.749	46	1870
45.9891	306.613	45.9891	-514.011	46	1870
46.0151	297.941	46.0151	-505.476	46	1870
46.0411	299.295	46.0411	-482.934	46	1870
46.0671	292.894	46.0671	-489.835	46.1	1870
46.0931	316.594	46.0931	-521.878	46.1	1870
46.1191	338.206	46.1191	-505.608	46.1	1870
46.1451	358.607	46.1451	-476.819	46.1	1870
46.1711	370.399	46.1711	-494.85	46.2	1870
46.1971	343.057	46.1971	-502.497	46.2	1870
46.2231	300.861	46.2231	-484.24	46.2	1870
46.2491	358.526	46.2491	-483.661	46.2	1870
46.2751	350.851	46.2751	-480.196	46.3	1870
46.3011	356.51	46.3011	-500.158	46.3	1870
46.3271	349.903	46.3271	-490.113	46.3	1870
46.3531	363.499	46.3531	-482.629	46.4	1870
46.3791	325.325	46.3791	-473.187	46.4	1870
46.4051	337.769	46.4051	-497.535	46.4	1860
46.4311	327.812	46.4311	-479.752	46.4	1860
46.4571	348.402	46.4571	-473.234	46.5	1860
46.4831	293.905	46.4831	-464.534	46.5	1860
46.5091	340.852	46.5091	-546.276	46.5	1850
46.5351	323.843	46.5351	-495.573	46.5	1850
46.5611	365.253	46.5611	-484.445	46.6	1850
46.5871	345.238	46.5871	-461.021	46.6	1850
46.6131	338.774	46.6131	-498.617	46.6	1850
46.6391	297.091	46.6391	-495.265	46.6	1850
46.6651	285.383	46.6651	-478.865	46.7	1840
46.6911	329.493	46.6911	-484.263	46.7	1840
46.7171	322.858	46.7171	-480.05	46.7	1840
46.7431	309.735	46.7431	-494.132	46.7	1850
46.7691	295.883	46.7691	-470.122	46.8	1860
46.7951	299.297	46.7951	-501.232	46.8	1860
46.8211	326.515	46.8211	-493.683	46.8	1860
46.8471	305.603	46.8471	-479.098	46.8	1870
46.8731	337.194	46.8731	-453.755	46.9	1890
46.8991	331.258	46.8991	-455.979	46.9	1900
46.9251	332.014	46.9251	-493.008	46.9	1910
46.9511	308.15	46.9511	-475.873	47	1920
46.9771	378.889	46.9771	-466.621	47	1930
47.0031	337.887	47.0031	-472.04	47	1930
47.0291	396.601	47.0291	-458.326	47	1930
47.0551	389.074	47.0551	-471.838	47.1	1920
47.0811	383.8	47.0811	-419.196	47.1	1910
47.1071	331.018	47.1071	-465.419	47.1	1900
47.1331	364.263	47.1331	-505.578	47.1	1880
47.1591	364.475	47.1591	-428.451	47.2	1880
47.1851	389.488	47.1851	-428.946	47.2	1870
47.2111	372.305	47.2111	-449.163	47.2	1870
47.2371	386.753	47.2371	-420.092	47.2	1870
47.2631	400.205	47.2631	-420.147	47.3	1880
47.2891	350.599	47.2891	-449.012	47.3	1880
47.3151	403.415	47.3151	-439.379	47.3	1880
47.3411	383.034	47.3411	-472.292	47.3	1890
47.3671	381.589	47.3671	-490.946	47.4	1890
47.3931	436.037	47.3931	-511.242	47.4	1900
47.4191	369.611	47.4191	-485.311	47.4	1890
47.4451	391.634	47.4451	-466.269	47.4	1890
47.4711	343.619	47.4711	-452.669	47.5	1880
47.4971	335.191	47.4971	-500.842	47.5	1880
47.5231	357.842	47.5231	-490.256	47.5	1870
47.5491	350.018	47.5491	-498.347	47.5	1870
47.5751	385.927	47.5751	-485.244	47.6	1860
47.6011	348.687	47.6011	-484.55	47.6	1860
47.6271	333.199	47.6271	-477.865	47.6	1860
47.6531	338.783	47.6531	-474.635	47.7	1870
47.6791	357.062	47.6791	-461.446	47.7	1870
47.7051	319.047	47.7051	-430.479	47.7	1870
47.7311	388.488	47.7311	-419.608	47.7	1880
47.7571	377.727	47.7571	-456.402	47.8	1880
47.7831	347.386	47.7831	-478.347	47.8	1890
47.8091	325.452	47.8091	-530.673	47.8	1890
47.8351	334.216	47.8351	-521.685	47.8	1890
47.8611	338.232	47.8611	-503.898	47.9	1900
47.8871	322.62	47.8871	-469.097	47.9	1900
47.9131	317.861	47.9131	-424.085	47.9	1900
47.9391	359.504	47.9391	-471.938	47.9	1900
47.9651	352.644	47.9651	-481.936	48	1900
47.9911	322.072	47.9911	-458.4	48	1900
48.0171	302.332	48.0171	-475.407	48	1900
48.0431	330.347	48.0431	-495.213	48	1890
48.0691	337.443	48.0691	-487.672	48.1	1890
48.0951	306.176	48.0951	-463.578	48.1	1880
48.1211	298.905	48.1211	-455.127	48.1	1870
48.1471	310.457	48.1471	-458.444	48.1	1860
48.1731	332.356	48.1731	-465.402	48.2	1860
48.1991	339.675	48.1991	-484.704	48.2	1850
48.2251	332.534	48.2251	-485.563	48.2	1850
48.2511	334.082	48.2511	-490.356	48.3	1850
48.2771	324.389	48.2771	-487.41	48.3	1850
48.3031	318.365	48.3031	-446.051	48.3	1850
48.3291	343.996	48.3291	-468.714	48.3	1850
48.3551	364.723	48.3551	-512.13	48.4	1860
48.3811	354.866	48.3811	-503.728	48.4	1860
48.4071	327.402	48.4071	-478.839	48.4	1870
48.4331	331.892	48.4331	-445.868	48.4	1870
48.4591	350.424	48.4591	-452.537	48.5	1880
48.4851	316.725	48.4851	-464.517	48.5	1880
48.5111	300.215	48.5111	-495.54	48.5	1880
48.5371	318.279	48.5371	-523.829	48.5	1880
48.5631	330.456	48.5631	-505.296	48.6	1870
48.5891	317.715	48.5891	-483.32	48.6	1870
48.6151	308.664	48.6151	-487.953	48.6	1860
48.6411	304.913	48.6411	-495.281	48.6	1860
48.6671	300.62	48.6671	-471.939	48.7	1850
48.6931	313.254	48.6931	-472.863	48.7	1850
48.7191	290.923	48.7191	-494.135	48.7	1850
48.7451	288.263	48.7451	-499.147	48.7	1850
48.7711	325.134	48.7711	-499.755	48.8	1850
48.7971	336.66	48.7971	-485.155	48.8	1850
48.8231	360.319	48.8231	-455.612	48.8	1860
48.8491	352.571	48.8491	-503.821	48.8	1870
48.8751	333.029	48.8751	-488.837	48.9	1880
48.9011	345.553	48.9011	-458.546	48.9	1880
48.9271	323.134	48.9271	-483.423	48.9	1890
48.9531	334.249	48.9531	-482.356	49	1890
48.9791	346.435	48.9791	-504.554	49	1890
49.0051	331.735	49.0051	-509.878	49	1890
49.0311	307.064	49.0311	-519.069	49	1880
49.0571	332.973	49.0571	-458.259	49.1	1880
49.0831	318.46	49.0831	-477.604	49.1	1880
49.1091	325.893	49.1091	-454.864	49.1	1870
49.1351	329.244	49.1351	-440.824	49.1	1870
49.1611	324.502	49.1611	-481.114	49.2	1870
49.1871	299.532	49.1871	-466.759	49.2	1870
49.2131	292.482	49.2131	-485.465	49.2	1870
49.2391	331.57	49.2391	-469.54	49.2	1860
49.2651	305.956	49.2651	-478.789	49.3	1860
49.2911	303.116	49.2911	-474.415	49.3	1860
49.3171	306.974	49.3171	-512.036	49.3	1850
49.3431	301.808	49.3431	-482.894	49.3	1850
49.3691	331.247	49.3691	-453.459	49.4	1850
49.3951	306.342	49.3951	-467.109	49.4	1850
49.4211	305.236	49.4211	-490.844	49.4	1840
49.4471	298.762	49.4471	-465.419	49.4	1840
49.4731	297.873	49.4731	-489.854	49.5	1850
49.4991	294.312	49.4991	-424.482	49.5	1850
49.5251	311.82	49.5251	-487.937	49.5	1850
49.5511	313.441	49.5511	-493.605	49.6	1850
49.5771	235.12	49.5771	-454.861	49.6	1860
49.6031	336.74	49.6031	-492.812	49.6	1860
49.6291	329.613	49.6291	-496.253	49.6	1870
49.6551	305.181	49.6551	-465.37	49.7	1870
49.6811	275.556	49.6811	-456.441	49.7	1880
49.7071	313.689	49.7071	-462.543	49.7	1880
49.7331	328.09	49.7331	-502.022	49.7	1880
49.7591	316.837	49.7591	-505.599	49.8	1880
49.7851	322.96	49.7851	-501.034	49.8	1880
49.8111	353.462	49.8111	-477.816	49.8	1870
49.8371	305.578	49.8371	-496.734	49.8	1870
49.8631	314.453	49.8631	-514.176	49.9	1860
49.8891	328.557	49.8891	-501.158	49.9	1860
49.9151	320.709	49.9151	-495.429	49.9	1860
49.9411	313.13	49.9411	-509.276	49.9	1860
49.9671	320.448	49.9671	-507.4	50	1860
49.9931	305.211	49.9931	-478.955	50	1860
50.0191	307.565	50.0191	-475.008	50	1860
50.0451	365.71	50.0451	-454.862	50	1860
50.0711	330.303	50.0711	-470.212	50.1	1870
50.0971	277.151	50.0971	-466.222	50.1	1870
50.1231	330.73	50.1231	-501.505	50.1	1870
50.1491	301.772	50.1491	-495.428	50.1	1870
50.1751	321.823	50.1751	-492.099	50.2	1870
50.2011	291.282	50.2011	-481.866	50.2	1870
50.2271	304.033	50.2271	-467.874	50.2	1860
50.2531	301.082	50.2531	-466.38	50.3	1860
50.2791	332.284	50.2791	-481.55	50.3	1860
50.3051	339.818	50.3051	-468.375	50.3	1860
50.3311	361.514	50.3311	-477.003	50.3	1860
50.3571	295.62	50.3571	-471.825	50.4	1860
50.3831	319.22	50.3831	-461.718	50.4	1860
50.4091	327.649	50.4091	-465.466	50.4	1870
50.4351	291.815	50.4351	-488.891	50.4	1870
50.4611	308.827	50.4611	-499.778	50.5	1880
50.4871	292.012	50.4871	-488.977	50.5	1880
50.5131	291.706	50.5131	-478.341	50.5	1880
50.5391	326.263	50.5391	-487.524	50.5	1880
50.5651	314.3	50.5651	-488.303	50.6	1870
50.5911	310.472	50.5911	-480.662	50.6	1870
50.6171	320.478	50.6171	-473.961	50.6	1860
50.6431	305.217	50.6431	-487.976	50.6	1860
50.6691	286.089	50.6691	-494.618	50.7	1850
50.6951	302.06	50.6951	-461.747	50.7	1850
50.7211	315.138	50.7211	-470.093	50.7	1840
50.7471	303.131	50.7471	-470.803	50.7	1840
50.7731	306.109	50.7731	-465.105	50.8	1840
50.7991	311.632	50.7991	-486.468	50.8	1840
50.8251	315.506	50.8251	-474.657	50.8	1840
50.8511	325.671	50.8511	-490.192	50.9	1840
50.8771	309.779	50.8771	-511.562	50.9	1840
50.9031	306.671	50.9031	-514.913	50.9	1840
50.9291	316.899	50.9291	-510.643	50.9	1840
50.9551	325.359	50.9551	-492.67	51	1840
50.9811	332.583	50.9811	-485.474	51	1850
51.0071	302.026	51.0071	-493.468	51	1850
51.0331	312.105	51.0331	-474.221	51	1850
51.0591	327.679	51.0591	-445.798	51.1	1850
51.0851	305.507	51.0851	-473.671	51.1	1860
51.1111	324.563	51.1111	-462.145	51.1	1860
51.1371	318.358	51.1371	-480.357	51.1	1860
51.1631	294.834	51.1631	-488.318	51.2	1860
51.1891	299.455	51.1891	-487.135	51.2	1870
51.2151	311.868	51.2151	-470.891	51.2	1870
51.2411	287.168	51.2411	-461.303	51.2	1870
51.2671	288.271	51.2671	-462.725	51.3	1870
51.2931	345.622	51.2931	-465.22	51.3	1870
51.3191	346.08	51.3191	-488.184	51.3	1870
51.3451	332.618	51.3451	-490.834	51.3	1880
51.3711	355.281	51.3711	-486.194	51.4	1880
51.3971	316.495	51.3971	-487.436	51.4	1880
51.4231	301.131	51.4231	-487.302	51.4	1880
51.4491	265.419	51.4491	-492.357	51.4	1880
51.4751	324.63	51.4751	-499.418	51.5	1880
51.5011	332.022	51.5011	-487.819	51.5	1870
51.5271	331.968	51.5271	-442.72	51.5	1860
51.5531	346.9	51.5531	-461.162	51.6	1860
51.5791	283.414	51.5791	-437.274	51.6	1850
51.6051	312.362	51.6051	-496.546	51.6	1850
51.6311	311.941	51.6311	-472.537	51.6	1840
51.6571	310.405	51.6571	-474.493	51.7	1840
51.6831	303.812	51.6831	-481.409	51.7	1840
51.7091	360.762	51.7091	-494.623	51.7	1850
51.7351	309.539	51.7351	-471.538	51.7	1850
51.7611	297.756	51.7611	-506.409	51.8	1860
51.7871	330.561	51.7871	-476.777	51.8	1860
51.8131	326.674	51.8131	-478.652	51.8	1870
51.8391	326.758	51.8391	-492.369	51.8	1870
51.8651	281.464	51.8651	-499.466	51.9	1870
51.8911	286.31	51.8911	-500.399	51.9	1870
51.9171	287.737	51.9171	-489.761	51.9	1870
51.9431	327.779	51.9431	-506.45	51.9	1870
51.9691	298.012	51.9691	-484.643	52	1860
51.9951	330.589	51.9951	-467.325	52	1860
52.0211	333.372	52.0211	-472.758	52	1860
52.0471	330.072	52.0471	-472.401	52	1850
52.0731	315.995	52.0731	-436.691	52.1	1850
52.0991	271.51	52.0991	-474.639	52.1	1860
52.1251	285.984	52.1251	-498.847	52.1	1860
52.1511	320.355	52.1511	-464.68	52.2	1860
52.1771	313.57	52.1771	-498.037	52.2	1870
52.2031	276.123	52.2031	-490.841	52.2	1870
52.2291	337.77	52.2291	-537.607	52.2	1870
52.2551	290.573	52.2551	-489.686	52.3	1880
52.2811	310.458	52.2811	-483.175	52.3	1880
52.3071	285.798	52.3071	-501.744	52.3	1880
52.3331	310.081	52.3331	-466.674	52.3	1880
52.3591	284.822	52.3591	-469.774	52.4	1880
52.3851	314.348	52.3851	-509.55	52.4	1880
52.4111	315.365	52.4111	-467.979	52.4	1880
52.4371	313.47	52.4371	-496.812	52.4	1880
52.4631	315.323	52.4631	-479.612	52.5	1880
52.4891	314.833	52.4891	-473.329	52.5	1880
52.5151	315.763	52.5151	-478.694	52.5	1880
52.5411	310.895	52.5411	-479.325	52.5	1880
52.5671	319.615	52.5671	-474.799	52.6	1880
52.5931	315.523	52.5931	-459.477	52.6	1880
52.6191	337.897	52.6191	-492.315	52.6	1880
52.6451	286.85	52.6451	-490.217	52.6	1880
52.6711	304.192	52.6711	-466.874	52.7	1880
52.6971	287.848	52.6971	-468.151	52.7	1880
52.7231	297.356	52.7231	-474.221	52.7	1880
52.7491	291.297	52.7491	-471.287	52.7	1880
52.7751	294.057	52.7751	-475.344	52.8	1880
52.8011	285.906	52.8011	-508.709	52.8	1880
52.8271	283.752	52.8271	-483.015	52.8	1880
52.8531	303.493	52.8531	-474.853	52.9	1880
52.8791	322.08	52.8791	-499.332	52.9	1880
52.9051	309.893	52.9051	-509.053	52.9	1880
52.9311	307.268	52.9311	-503.635	52.9	1880
52.9571	321.527	52.9571	-490.541	53	1880
52.9831	318.203	52.9831	-480.873	53	1880
53.0091	318.573	53.0091	-448.349	53	1890
53.0351	307.934	53.0351	-454.988	53	1890
53.0611	324.548	53.0611	-456.177	53.1	1890
53.0871	295.718	53.0871	-458.032	53.1	1900
53.1131	282.226	53.1131	-465.694	53.1	1900
53.1391	294.364	53.1391	-486.895	53.1	1900
53.1651	287.161	53.1651	-463.882	53.2	1900
53.1911	310.358	53.1911	-471.508	53.2	1900
53.2171	316.24	53.2171	-469.023	53.2	1900
53.2431	313.134	53.2431	-456.244	53.2	1900
53.2691	309.449	53.2691	-487.891	53.3	1900
53.2951	326.7	53.2951	-481.893	53.3	1900
53.3211	319.853	53.3211	-452.261	53.3	1900
53.3471	317.341	53.3471	-456.509	53.3	1900
53.3731	318.636	53.3731	-471.103	53.4	1900
53.3991	321.092	53.3991	-485.963	53.4	1900
53.4251	319.517	53.4251	-481.378	53.4	1900
53.4511	304.806	53.4511	-466.066	53.5	1900
53.4771	343.575	53.4771	-480.541	53.5	1900
53.5031	341.558	53.5031	-481.141	53.5	1910
53.5291	310.031	53.5291	-454.915	53.5	1910
53.5551	323.8	53.5551	-460.462	53.6	1910
53.5811	309.195	53.5811	-472.328	53.6	1910
53.6071	285.212	53.6071	-465.192	53.6	1910
53.6331	298.553	53.6331	-466.877	53.6	1910
53.6591	315.307	53.6591	-476.949	53.7	1910
53.6851	317.557	53.6851	-469.76	53.7	1900
53.7111	320.772	53.7111	-468.68	53.7	1900
53.7371	280.66	53.7371	-492.336	53.7	1900
53.7631	281.367	53.7631	-497.13	53.8	1900
53.7891	305.529	53.7891	-499.819	53.8	1900
53.8151	292.143	53.8151	-478.117	53.8	1900
53.8411	303.289	53.8411	-483.781	53.8	1900
53.8671	322.511	53.8671	-492.394	53.9	1910
53.8931	303.82	53.8931	-494.724	53.9	1920
53.9191	301.582	53.9191	-510.782	53.9	1930
53.9451	280.679	53.9451	-512.342	53.9	1930
53.9711	296.46	53.9711	-466.835	54	1940
53.9971	316.073	53.9971	-479.687	54	1940
54.0231	288.227	54.0231	-474.214	54	1940
54.0491	301.423	54.0491	-487.485	54	1930
54.0751	290.546	54.0751	-509.711	54.1	1930
54.1011	299.949	54.1011	-515.388	54.1	1920
54.1271	290.382	54.1271	-499.855	54.1	1910
54.1531	297.589	54.1531	-502.005	54.2	1910
54.1791	284.811	54.1791	-468.776	54.2	1900
54.2051	303.152	54.2051	-478.755	54.2	1900
54.2311	322.939	54.2311	-471.947	54.2	1900
54.2571	312.396	54.2571	-468.454	54.3	1910
54.2831	285.252	54.2831	-469.005	54.3	1910
54.3091	288.145	54.3091	-444.831	54.3	1920
54.3351	324.401	54.3351	-461.328	54.3	1920
54.3611	290.875	54.3611	-474.734	54.4	1930
54.3871	302.398	54.3871	-467.141	54.4	1930
54.4131	315.183	54.4131	-488.176	54.4	1940
54.4391	318.844	54.4391	-487.261	54.4	1940
54.4651	334.479	54.4651	-485.578	54.5	1940
54.4911	324.373	54.4911	-481.198	54.5	1930
54.5171	330.006	54.5171	-490.272	54.5	1930
54.5431	302.134	54.5431	-465.988	54.5	1920
54.5691	297.81	54.5691	-493.128	54.6	1920
54.5951	350.419	54.5951	-468.813	54.6	1920
54.6211	308.641	54.6211	-501.189	54.6	1920
54.6471	379.51	54.6471	-463.992	54.6	1920
54.6731	378.062	54.6731	-465.663	54.7	1920
54.6991	348.153	54.6991	-494.409	54.7	1920
54.7251	336.896	54.7251	-426.814	54.7	1920
54.7511	345	54.7511	-447.195	54.8	1920
54.7771	359.432	54.7771	-442.424	54.8	1920
54.8031	320.872	54.8031	-449.429	54.8	1920
54.8291	383.178	54.8291	-488.078	54.8	1920
54.8551	316.381	54.8551	-471.943	54.9	1920
54.8811	282.035	54.8811	-474.567	54.9	1920
54.9071	377.909	54.9071	-470.897	54.9	1910
54.9331	348.866	54.9331	-463.166	54.9	1910
54.9591	333.991	54.9591	-485.33	55	1910
54.9851	366.652	54.9851	-496.107	55	1900
55.0111	328.789	55.0111	-460.06	55	1900
55.0371	353.496	55.0371	-478.695	55	1910
55.0631	385.141	55.0631	-493.487	55.1	1910
55.0891	331.371	55.0891	-465.617	55.1	1910
55.1151	335.013	55.1151	-501.529	55.1	1910
55.1411	321.723	55.1411	-486.966	55.1	1910
55.1671	326.441	55.1671	-483.137	55.2	1920
55.1931	325.065	55.1931	-459.224	55.2	1920
55.2191	332.227	55.2191	-475.209	55.2	1920
55.2451	358.623	55.2451	-469.114	55.2	1930
55.2711	357.211	55.2711	-484.325	55.3	1930
55.2971	327.466	55.2971	-491.369	55.3	1930
55.3231	308.872	55.3231	-496.156	55.3	1920
55.3491	310.673	55.3491	-499.551	55.3	1920
55.3751	329.935	55.3751	-490.059	55.4	1910
55.4011	307.294	55.4011	-468.738	55.4	1900
55.4271	302.182	55.4271	-454.891	55.4	1890
55.4531	346.788	55.4531	-441.774	55.5	1880
55.4791	343.566	55.4791	-473.132	55.5	1880
55.5051	345.491	55.5051	-480.221	55.5	1880
55.5311	337.738	55.5311	-472.595	55.5	1880
55.5571	319.435	55.5571	-496.701	55.6	1880
55.5831	330.59	55.5831	-488.484	55.6	1890
55.6091	366.801	55.6091	-486.721	55.6	1890
55.6351	350.676	55.6351	-466.307	55.6	1900
55.6611	326.331	55.6611	-509.871	55.7	1900
55.6871	340.356	55.6871	-503.451	55.7	1910
55.7131	315.75	55.7131	-487.85	55.7	1910
55.7391	303.798	55.7391	-504.613	55.7	1920
55.7651	322.646	55.7651	-494.018	55.8	1920
55.7911	318.533	55.7911	-502.522	55.8	1920
55.8171	299.681	55.8171	-487.732	55.8	1910
55.8431	278.351	55.8431	-462.853	55.8	1910
55.8691	284.884	55.8691	-479.608	55.9	1910
55.8951	308.81	55.8951	-488.328	55.9	1910
55.9211	303.59	55.9211	-503.163	55.9	1910
55.9471	336.078	55.9471	-508.129	55.9	1900
55.9731	350.896	55.9731	-485.2	56	1900
55.9991	340.447	55.9991	-503.019	56	1900
56.0251	327.415	56.0251	-525.96	56	1900
56.0511	308.687	56.0511	-502.697	56.1	1900
56.0771	301.646	56.0771	-493.319	56.1	1900
56.1031	291.589	56.1031	-491.999	56.1	1900
56.1291	312.03	56.1291	-507.213	56.1	1910
56.1551	321.56	56.1551	-522.892	56.2	1910
56.1811	296.121	56.1811	-497.305	56.2	1920
56.2071	309.13	56.2071	-476.377	56.2	1930
56.2331	321.609	56.2331	-475.431	56.2	1940
56.2591	305.478	56.2591	-487.63	56.3	1940
56.2851	321.15	56.2851	-479.809	56.3	1950
56.3111	333.854	56.3111	-472.504	56.3	1950
56.3371	314.963	56.3371	-490.361	56.3	1960
56.3631	306.343	56.3631	-495.584	56.4	1960
56.3891	295.852	56.3891	-506.466	56.4	1960
56.4151	320.298	56.4151	-500.506	56.4	1950
56.4411	310.61	56.4411	-486.915	56.4	1950
56.4671	287.381	56.4671	-499.294	56.5	1950
56.4931	358.952	56.4931	-487.744	56.5	1940
56.5191	357.19	56.5191	-454.537	56.5	1940
56.5451	355.031	56.5451	-465.226	56.5	1930
56.5711	337.359	56.5711	-455.886	56.6	1930
56.5971	333.194	56.5971	-467.787	56.6	1920
56.6231	331.399	56.6231	-499.649	56.6	1920
56.6491	367.841	56.6491	-481.73	56.6	1910
56.6751	405.249	56.6751	-453.624	56.7	1910
56.7011	356.224	56.7011	-458.362	56.7	1910
56.7271	333.465	56.7271	-488.911	56.7	1900
56.7531	327.547	56.7531	-486.324	56.8	1900
56.7791	424.418	56.7791	-452.796	56.8	1900
56.8051	415.229	56.8051	-476.519	56.8	1900
56.8311	383.777	56.8311	-465.899	56.8	1900
56.8571	380.252	56.8571	-517.61	56.9	1900
56.8831	386.054	56.8831	-481.767	56.9	1900
56.9091	379.377	56.9091	-467.527	56.9	1900
56.9351	366.742	56.9351	-433.046	56.9	1900
[truncated: 886 more rows]

## Sheet: Figure 2e
	CH4-ox consortia					CO2-red consortia					Abiotic control					Biotic control
Time (day)	replicate#1	replicate#2	replicate#3	average	stdev	replicate#1	replicate#2	replicate#3	average	stdev	replicate#1	replicate#2	replicate#3	average	stdev	replicate#1	replicate#2	replicate#3	average	stdev
0	0.0188527	0.0191272	0.0189899	0.0189899	0.000137238						0.0481392	0.0586785	0.0548983	0.0539053	0.00533937	0.0308426	0.0424407	0.0328523	0.0353785	0.00619802
1	0.0818755	0.0778068	0.0842618	0.0813147	0.00326386						0.052405	0.0554618	0.0494378	0.0524349	0.00301211	0.0341623	0.00708008	0.0257416	0.022328	0.01386
2	0.140662	0.140541	0.140289	0.140497	0.000190402						0.0163621	0.0170771	0.00968497	0.0143747	0.00407716	0.0146444	0.0152522	0.025063	0.0183198	0.00584762
3	0.132129	0.130058	0.129824	0.13067	0.00126851						0.0124788	0.00873908	0.0184419	0.0132199	0.00489365	0.0190741	0.0191645	0.0208254	0.019688	0.00098605
4	0.229198	0.222851	0.227524	0.226524	0.00328948						0.0300616	0.0169497	0.0411442	0.0293852	0.0121114	0.0163368	0.0192162	0.0227883	0.0194471	0.00323193
5	0.543216	0.547736	0.550327	0.547093	0.00359857						0.0434044	0.0154379	0.0139737	0.024272	0.0165853	0.0137579	0.0130947	0.017842	0.0148982	0.00257086
6	0.683709	0.681714	0.684667	0.683363	0.00150657						0.0274589	0.0271369	0.0303189	0.0283049	0.00175159	0.0060423	0.0119556	0.00982906	0.00927565	0.00299524
7	0.697766	0.682905	0.773699	0.718123	0.0486999						0.00618256	0.00727698	0.00411901	0.00585952	0.00160357	0.00428922	0.0152677	0.0182699	0.012609	0.00735983
8	0.82606	0.84191	0.798036	0.822002	0.0222167	0.82606	0.84191	0.798036	0.822002	0.0222167	0.0138746	0.0126136	0.0133796	0.0132893	0.000635297	0.00706614	0.0469444	0.00720254	0.0204044	0.0229845
9						0.795424	0.786756	0.799353	0.793844	0.00644511	0.00188781	0	0.00308123	0.00165635	0.0015536	0.0205064	0.0385016	0.0242124	0.0277401	0.00950212
10						0.725214	0.743095	0.717259	0.728523	0.013232	0.00311388	0.0287999	0.0810707	0.0376615	0.0397267	0.0111776	0.00680794	0.0346642	0.0175499	0.0149816
11						0.514354	0.497982	0.513721	0.508686	0.00927482	0.0190608	0.0202442	0.0756009	0.038302	0.0323072	0.0160214	0.0114562	0.011957	0.0131449	0.00250371
12						0.221754	0.216238	0.215944	0.217978	0.00327274	0.0166343	0.00232409	0.000845238	0.00660122	0.00872032	0.00152762	0.00253495	0.00484878	0.00297045	0.00170287
13						0.149715	0.154303	0.163984	0.156001	0.0072841	0.00318471	0.00440252	0.00108365	0.00289029	0.00167891	0.00441567	0.000344149	0.00172788	0.00216257	0.00207027
14						0.097782	0.0932369	0.0958498	0.0956229	0.00228103	0.0020267	0.00671877	0.00626566	0.00500371	0.0025881	0.0238628	0.0182013	0.0309027	0.0243222	0.00636317
15	0.0571859	0.0552385	0.0530142	0.0551462	0.0020874	0.0571859	0.0552385	0.0530142	0.0551462	0.0020874	0.0354998	0.0263396	0.097861	0.0532334	0.038919	0.0227251	0.0351717	0.049961	0.0359526	0.0136347
16	0.0974478	0.100211	0.0979021	0.0985204	0.00148183						0.0183295	0.020728	0.0225728	0.0205434	0.00212766	0.0207556	0.0294066	0.0181905	0.0227842	0.00587682
17	0.587643	0.599978	0.562832	0.583484	0.018919						0.0107443	0.0176127	0.0116149	0.013324	0.00373958	0.058753	0.0146677	0.0112728	0.0282312	0.0264871
18	0.637654	0.662604	0.658689	0.652982	0.0134181						0.0482778	0.0302505	0.0375817	0.0387033	0.00906581	0.026922	0.0373175	0.0481833	0.0374743	0.0106315
19	0.870319	0.894854	0.846802	0.870658	0.0240274						0.000634058	0.0107648	0.00454107	0.00531331	0.00510932	0.00425334	0.0192752	0.00688932	0.0101393	0.00802094
20	1.01384	1.01026	1.15725	1.06045	0.0838512	1.01384	1.01026	1.15725	1.06045	0.0838512	0.0528243	-0.00527312	0.000678794	0.0160766	0.0319632	0.0604069	0.048952	-0.00631792	0.034347	0.0356795
21						0.913198	0.985507	0.97734	0.958682	0.0396014	0.040856	0.0218229	0.0182055	0.0269615	0.0121682	0.0242956	0.0342357	0.0206117	0.026381	0.00704737
22						0.750859	0.727071	0.729277	0.735736	0.0131436	0.0242313	0.0430238	0.0276735	0.0316429	0.0100053	0.0224898	0.0575597	0.0413433	0.0404643	0.0175515
23						0.678458	0.687478	0.621094	0.662343	0.0360067	0.0255979	0.00854787	0.0138052	0.0159836	0.00873127	0.010978	0.0119403	0.00930476	0.010741	0.00133366
24						0.421492	0.437539	0.471776	0.443602	0.0256843	0.0673314	0.0367662	0.0386878	0.0475951	0.0171191	0.0368611	0.0340735	0.0331009	0.0346785	0.00195177
25						0.332677	0.314887	0.356187	0.334584	0.020716	0.0110224	0.0192607	0.0278817	0.0193883	0.00843038	0.00747493	0.0106291	0.00953347	0.00921249	0.00160138
26						0.248988	0.217304	0.248988	0.238427	0.0182928	0.011075	0.0193548	0.0280128	0.0194809	0.00846957	0.00750916	0.010687	0.00958206	0.00925941	0.00161331
27						0.138142	0.131819	0.13206	0.134007	0.00358272	0.0102149	0.0560609	0.00338241	0.0232194	0.028646	0.0159955	0.0285195	0.0127894	0.0191015	0.00831229
28	0.0469031	0.0526796	0.0469031	0.0488286	0.00333509	0.0469031	0.0526796	0.0469031	0.0488286	0.00333509	0.0141679	0.0145281	0.0142873	0.0143278	0.000183473	0.0119599	0.0133333	0.00597285	0.010422	0.00391383
29	0.21617	0.228609	0.231167	0.225315	0.00802266						0.0275026	0.0388506	0.0278092	0.0313874	0.00646508	0.0407256	0.044759	0.0360253	0.0405033	0.0043711
30	0.440332	0.465975	0.460952	0.455753	0.0135893						0.0579626	0.0557283	0.0604438	0.0580449	0.00235884	0.0296019	0.0281175	0.0294681	0.0290625	0.000821127
31	0.633819	0.610049	0.602804	0.615557	0.0162249						0.0115512	0.0098034	0.010424	0.0105929	0.000886025	0.0173314	0.0257893	0.0252553	0.022792	0.00473655
32	0.767121	0.709544	0.737903	0.73819	0.0287895						0.0289165	0.032514	0.0408723	0.0341009	0.00613382	0.0606009	0.0577945	0.0518493	0.0567483	0.00446861
33	1.00421	1.02418	1.00463	1.01101	0.0114086	1.00421	1.02418	1.00463	1.01101	0.0114086	-0.00433772	0.0352201	0.0371602	0.0226809	0.0234189	0.0375389	0.0378748	0.0408131	0.0387423	0.00180125
34						0.961835	0.960247	0.962073	0.961385	0.000992495	0.00547009	0.0048975	0.00712973	0.00583244	0.00115939	0.00021363	0.000664028	0.00941059	0.00342942	0.00518474
35						0.897248	0.894439	0.896938	0.896208	0.00154047	0.0374221	0.0400366	0.0423189	0.0399259	0.00245026	0.0493256	0.0457321	0.0522791	0.0491123	0.00327872
36						0.762702	0.783944	0.83905	0.795232	0.0394058	0.0409779	0.0419369	0.00990207	0.030939	0.0182248	0.038822	0.0381187	0.0402275	0.0390561	0.00107372
37						0.663165	0.641178	0.720228	0.674857	0.0408013	0.011574	0.00388398	0.00204478	0.00583424	0.00505509	0.0159853	0.0240715	0.0184904	0.0195157	0.00413947
38						0.537347	0.517858	0.537606	0.530937	0.0113278	0.0423628	0.0515269	0.0547306	0.0495401	0.00641878	0.0254111	0.0175286	0.0395532	0.0274976	0.0111596
39						0.317865	0.330657	0.359195	0.335906	0.0211591	0.0496831	0.0518701	0.0445244	0.0486925	0.00377166	0.0450344	0.0253143	0.018187	0.0295119	0.0139072
40						0.147757	0.168675	0.223301	0.179911	0.0390052	0.0386068	0.0340198	0.106561	0.0597294	0.0406226	0.00920502	0.0111972	-0.00340861	0.00566455	0.00792047
41						0.0794465	0.0725867	0.0897436	0.0805923	0.00863563	0.0340824	0.0369759	0.043302	0.0381201	0.00471509	0.0209059	0.0202525	0.0240913	0.0217499	0.00205386

## Sheet: Figure 3a
	After iron reduction
		△CO2/△CH4 (%)	△DIC/△CH4 (%)	△TOC/△CH4 ( %)	△C in biomass/△CH4 (%)
	replicate#1	0.987058	73.419	13.7391	10.8598
	replicate#2	0.762947	62.3768	23.5682	13.675
	replicate#3	0.98924	76.4647	12.7169	10.7549
	average	0.913082	70.7535	16.6747	11.7633
	stdev	0.130025	7.41255	5.99177	1.65648
	After iron oxidation
		△CO2/△HCO3-(%)	△TOC/△HCO3-(%)	△C in biomass/△HCO3-(%)
	replicate#1	60.0282	13.9296	26.1389
	replicate#2	53.1902	13.3788	28.3322
	replicate#3	54.9339	14.4648	35.4042
	average	56.0507	13.9244	29.9584
	stdev	3.55317	0.543012	4.84204

## Sheet: Figure 3b
Relative abundance (%)
	Before iron reduction			After iron reduction
Taxon	replicate#1	replicate#2	replicate#3	replicate#1	replicate#2	replicate#3
Rhodopseudomonas	0	0	0	0	0	0
Methylomonas	69.8722	67.0419	68.0549	45.0201	46.2185	43.8759
Bacillus	16.5817	16.705	17.4391	47.6234	46.4826	46.3762
Others	13.5461	16.2531	14.506	7.35656	7.29892	9.74786

## Sheet: Figure 3c
Relative abundance (%)
	Before iron oxidation			After iron oxidation
Taxon	replicate#1	replicate#2	replicate#3	replicate#1	replicate#2	replicate#3
Rhodopseudomonas	61.9746	62.7638	59.1239	88.6674	88.3008	89.8607
Methylomonas	17.1894	17.0827	17.9095	0	0	0
Bacillus	15.0556	14.2705	16.031	0	0	0
Others	5.78037	5.88308	6.93562	11.3326	11.6992	10.1393

## Sheet: Figure 4b
BES+CH4+HCO3-							Abiotic control						Biotic control
	Current (mA)						Current (mA)						Current (mA)
Time (day)	replicate#1	replicate#2	replicate#3	average	stdev		replicate#1	replicate#2	replicate#3	average	stdev		replicate#1	replicate#2	replicate#3	average	stdev
0.00694444	0.0868337	0.208218	0.120011	0.138354	0.0627368		0.00525975	0.00507445	0.00807829	0.0061375	0.00168333		0.0208816	0.0185694	0.020002	0.0198177	0.00116709
0.0138889	0.155399	0.214247	0.139707	0.169785	0.0392969		0.00791782	0.00502343	0.00917497	0.00737208	0.0021289		0.020975	0.0184628	0.0199832	0.019807	0.00126532
0.0208333	0.217187	0.341359	0.219257	0.259268	0.0711004		0.00897788	0.00351104	0.012302	0.00826366	0.00443881		0.0211978	0.0184748	0.0199791	0.0198839	0.00136401
0.0277778	0.225451	0.435814	0.238843	0.300036	0.117778		0.0108472	0.00301106	0.00693586	0.00693137	0.00391807		0.0207368	0.0184233	0.0198623	0.0196742	0.0011682
0.0347222	0.232517	0.431285	0.258571	0.307458	0.108026		0.0110376	0.00276314	0.00446045	0.00608707	0.00437049		0.0206863	0.0183474	0.0204103	0.0198147	0.00127814
0.0416667	0.239592	0.434797	0.278225	0.317538	0.10337		0.0110292	0.00264359	0.00288334	0.00551869	0.00477371		0.0209284	0.0182839	0.0200559	0.0197561	0.00134751
0.0486111	0.248896	0.446214	0.297828	0.330979	0.102752		0.0110221	0.00253243	0.00194632	0.00516696	0.00507919		0.0211382	0.0181833	0.0200604	0.0197939	0.00149537
0.0555556	0.315583	0.447637	0.317473	0.360231	0.0757019		0.0110748	0.00238579	0.00115917	0.00487326	0.00540561		0.0209646	0.0181504	0.0201732	0.0197627	0.00145128
0.0625	0.317557	0.457931	0.326636	0.367375	0.0785555		0.0111124	0.00228477	0.000566502	0.00465457	0.00565829		0.0209893	0.0181134	0.0201282	0.0197436	0.00147604
0.0694444	0.31728	0.444699	0.372299	0.378092	0.0639066		0.0112012	0.00216622	0.000415238	0.00459421	0.00578839		0.021139	0.0180258	0.0200399	0.0197349	0.00157889
0.0763889	0.334177	0.495633	0.391826	0.407212	0.0818201		0.0113942	0.00206791	0.00165784	0.00503997	0.00550671		0.0208273	0.0179127	0.02004	0.0195934	0.0015078
0.0833333	0.410215	0.475196	0.409884	0.431765	0.0376127		0.0115056	0.00194903	0.00300185	0.00548549	0.00524007		0.0210259	0.0178686	0.0202757	0.0197234	0.00164953
0.0902778	0.450901	0.512634	0.427987	0.463841	0.043782		0.0116719	0.00184856	0.00400124	0.00584058	0.00516352		0.0206907	0.0178941	0.0201678	0.0195842	0.00148681
0.0972222	0.479184	0.516316	0.511845	0.502448	0.0202708		0.0117739	0.00181684	0.00407215	0.00588761	0.00522087		0.0207636	0.0178036	0.0203765	0.0196479	0.00160886
0.104167	0.52227	0.533271	0.50573	0.520424	0.0138629		0.0118248	0.0017874	0.00389915	0.00583712	0.00529189		0.020885	0.017771	0.0202815	0.0196458	0.00165142
0.111111	0.631166	0.607585	0.48194	0.573564	0.0802196		0.0118818	0.00177233	0.0041254	0.0059265	0.00528992		0.0206905	0.0177542	0.01995	0.0194649	0.00152707
0.118056	0.63456	0.585603	0.457805	0.559323	0.091261		0.0118538	0.00175288	0.00423695	0.00594788	0.00526333		0.0207569	0.017668	0.0201516	0.0195255	0.00163686
0.125	0.623021	0.561747	0.434848	0.539872	0.0959745		0.0117971	0.0017238	0.00454283	0.00602123	0.00519681		0.020559	0.0175599	0.0201878	0.0194356	0.00163495
0.131944	0.608222	0.540344	0.434848	0.527804	0.0873643		0.0117075	0.0016829	0.00459436	0.00599491	0.00515696		0.02043	0.0175343	0.020229	0.0193977	0.00161694
0.138889	0.591351	0.522151	0.414559	0.509353	0.0890883		0.0116364	0.00167992	0.00473979	0.00601871	0.00509997		0.0206576	0.0174643	0.0200303	0.0193841	0.00169193
0.145833	0.572291	0.50789	0.39757	0.492584	0.0883608		0.0114968	0.00165817	0.00486724	0.00600741	0.00501745		0.0206439	0.0174093	0.0202043	0.0194191	0.00175443
0.152778	0.551604	0.498116	0.386553	0.478758	0.0842113		0.0113759	0.00163784	0.00483882	0.00595085	0.00496335		0.0203026	0.0172804	0.0199373	0.0191734	0.00164955
0.159722	0.527893	0.500603	0.394037	0.474178	0.0707321		0.0111879	0.00161332	0.00511399	0.00597175	0.0048446		0.0204171	0.017294	0.0203487	0.0193533	0.00178374
0.166667	0.501533	0.518468	0.399705	0.473236	0.0642397		0.0110024	0.00156948	0.00543883	0.00600356	0.00474173		0.0206184	0.0171713	0.0201231	0.0193043	0.00186372
0.173611	0.47293	0.515881	0.38779	0.458867	0.0651933		0.0109038	0.00154036	0.00577367	0.0060726	0.00468887		0.0203161	0.0171601	0.0198799	0.0191187	0.00171018
0.180556	0.439954	0.499994	0.37338	0.437776	0.063335		0.0107791	0.00156532	0.00603389	0.0061261	0.00460758		0.0203576	0.017122	0.0199065	0.0191287	0.0017524
0.1875	0.402448	0.481608	0.358881	0.414312	0.0622178		0.010669	0.00157929	0.00602747	0.00609191	0.00454519		0.0202961	0.0170338	0.019957	0.0190957	0.00179362
0.194444	0.364376	0.464108	0.344579	0.391021	0.0640642		0.0106051	0.00152449	0.00537767	0.00583574	0.0045576		0.0202431	0.0169608	0.019998	0.0190673	0.0018284
0.201389	0.316982	0.448004	0.330499	0.365162	0.0720612		0.0105493	0.00152918	0.00572452	0.00593432	0.0045137		0.020228	0.0168487	0.0197618	0.0189462	0.00183135
0.208333	0.269022	0.433174	0.315661	0.339286	0.0845876		0.0104558	0.00150778	0.00601139	0.00599167	0.00447407		0.0201778	0.0168322	0.0198124	0.0189408	0.0018352
0.215278	0.241789	0.418386	0.302998	0.321058	0.089673		0.0103603	0.0015023	0.00607008	0.00597755	0.00442971		0.0202376	0.0167132	0.0198768	0.0189425	0.00193907
0.222222	0.218283	0.405658	0.296906	0.306949	0.0940906		0.010234	0.00150796	0.00661568	0.00611923	0.00438417		0.0201203	0.0166524	0.0200429	0.0189385	0.00198024
0.229167	0.185274	0.39657	0.294429	0.292091	0.105667		0.0101011	0.00153065	0.00718626	0.00627267	0.00435765		0.0202591	0.0166227	0.0199111	0.018931	0.00200658
0.236111	0.162071	0.389844	0.292245	0.281387	0.114274		0.00997115	0.00155078	0.00746463	0.00632885	0.00432356		0.0201105	0.0165228	0.0198675	0.0188336	0.00200489
0.243056	0.138583	0.384476	0.288546	0.270535	0.123932		0.00986954	0.001584	0.00792007	0.00645787	0.00433198		0.0204153	0.016498	0.0198206	0.0189113	0.00211105
0.25	0.121518	0.381212	0.282461	0.26173	0.131082		0.00986516	0.00160191	0.00840758	0.00662488	0.00441065		0.0201488	0.0164409	0.0197881	0.0187926	0.00204463
0.256944	0.10958	0.380109	0.274825	0.254838	0.136367		0.00986563	0.00158596	0.00880024	0.00675061	0.00450433		0.0199509	0.0164186	0.0198978	0.0187558	0.00202425
0.263889	0.100383	0.378997	0.265648	0.248343	0.140111		0.00989254	0.00159881	0.00929194	0.00692776	0.00462477		0.0201273	0.0163776	0.0197423	0.0187491	0.00206278
0.270833	0.0923168	0.375325	0.256214	0.241285	0.142094		0.0098956	0.00161955	0.00959742	0.00703752	0.00469447		0.0200454	0.0162549	0.0200516	0.0187839	0.00219025
0.277778	0.0848063	0.36505	0.246884	0.232247	0.140694		0.0091528	0.00164091	0.0101453	0.00697967	0.00465006		0.0200931	0.0162515	0.0197542	0.0186996	0.00212686
0.284722	0.0781991	0.352023	0.237277	0.2225	0.137509		0.00915823	0.00166995	0.010592	0.00714007	0.0047912		0.0207814	0.0161896	0.0198833	0.0189514	0.00243365
0.291667	0.072674	0.339664	0.228179	0.213506	0.134098		0.00915514	0.00168531	0.011221	0.00735381	0.00501656		0.0205319	0.0161634	0.01975	0.0188151	0.00232948
0.298611	0.0687766	0.329422	0.216751	0.204983	0.130721		0.00915326	0.00172797	0.0115612	0.00748081	0.00512552		0.0204386	0.0160409	0.0197997	0.0187597	0.00237618
0.305556	0.0671458	0.319691	0.204572	0.197136	0.126437		0.00913441	0.0017428	0.01221	0.00769574	0.00537986		0.0202651	0.0160137	0.0197293	0.0186694	0.00231545
0.3125	0.0644589	0.310183	0.192292	0.188978	0.122896		0.00910295	0.00177934	0.012576	0.00781942	0.00551156		0.0200474	0.0159829	0.0199083	0.0186462	0.00230755
0.319444	0.0627347	0.301917	0.180197	0.181616	0.119598		0.00910027	0.00180631	0.0131589	0.00802182	0.00575261		0.0200695	0.01595	0.0199098	0.0186431	0.00233365
0.326389	0.059767	0.294657	0.169007	0.174477	0.11754		0.00909705	0.00185597	0.0137974	0.00825014	0.0060156		0.020209	0.01587	0.0196952	0.0185914	0.00237075
0.333333	0.0563797	0.288212	0.158107	0.167566	0.116205		0.00910058	0.00187694	0.0141966	0.00839138	0.00619039		0.020034	0.0154582	0.0198996	0.0184639	0.00260387
0.340278	0.0547512	0.282049	0.147725	0.161508	0.114274		0.00906903	0.00191084	0.0148349	0.00860491	0.0064745		0.0200319	0.0154566	0.0200391	0.0185092	0.00264363
0.347222	0.0549368	0.276002	0.138006	0.156315	0.111664		0.00905373	0.00193483	0.0150786	0.00868904	0.00657946		0.0199706	0.0154986	0.0197929	0.0184207	0.00253219
0.354167	0.0541724	0.270323	0.129097	0.151197	0.109757		0.0090409	0.00195623	0.0156078	0.00886831	0.00682741		0.0200731	0.0154169	0.0196412	0.0183771	0.00257268
0.361111	0.052228	0.26466	0.1205	0.145796	0.108451		0.00903556	0.00198293	0.0161834	0.00906731	0.0071003		0.0199464	0.0154185	0.019616	0.0183269	0.00252424
0.368056	0.0499537	0.259465	0.112183	0.140534	0.107595		0.00907821	0.00199557	0.0164983	0.00919069	0.00725203		0.020002	0.0154357	0.0196067	0.0183481	0.00252996
0.375	0.0476308	0.254726	0.10463	0.135662	0.106978		0.0090451	0.00202102	0.0168564	0.0093075	0.00742115		0.0199832	0.0154291	0.0197832	0.0183985	0.00257351
0.381944	0.0457517	0.250533	0.0974561	0.131247	0.106491		0.00900495	0.00203009	0.0168876	0.00930756	0.0074334		0.0199791	0.0154306	0.0199099	0.0184399	0.00260634
0.388889	0.0446341	0.246297	0.0910274	0.12732	0.105616		0.00900305	0.00205084	0.0173074	0.00945376	0.00763826		0.0198623	0.0154409	0.0199136	0.0184056	0.00256765
0.395833	0.0440609	0.241635	0.0853759	0.123691	0.104211		0.00902839	0.00205809	0.017672	0.00958615	0.00782188		0.0204103	0.015421	0.0200773	0.0186362	0.0027894
0.402778	0.0451962	0.237202	0.0805688	0.120989	0.102185		0.00903098	0.00206756	0.0178507	0.00964975	0.00790975		0.0200559	0.0154169	0.0202778	0.0185836	0.00274461
0.409722	0.045226	0.233428	0.0763602	0.118338	0.100879		0.00904443	0.0021052	0.0183733	0.00984097	0.00816323		0.0200604	0.0154576	0.0197838	0.0184339	0.00258126
0.416667	0.040899	0.229729	0.0723821	0.114337	0.101165		0.00906952	0.00238429	0.0227359	0.0113966	0.0103735		0.0201732	0.0154481	0.0194975	0.0183729	0.00255543
0.423611	0.0370552	0.225671	0.069229	0.110652	0.1009		0.00995379	0.00243607	0.023737	0.0120423	0.010803		0.0201282	0.0154005	0.0196625	0.018397	0.00260552
0.430556	0.0392852	0.221725	0.0668153	0.109275	0.0983523		0.00904155	0.00247017	0.0244837	0.0119985	0.0113007		0.0200399	0.015437	0.0199201	0.0184656	0.00262356
0.4375	0.0348215	0.217337	0.064452	0.105537	0.0979489		0.00906104	0.00253176	0.0249185	0.0121704	0.0115127		0.02004	0.015407	0.0195743	0.0183405	0.0025511
0.444444	0.0351511	0.213596	0.0625481	0.103765	0.0960978		0.00902821	0.0025655	0.0257381	0.0124439	0.0119579		0.0202757	0.0153919	0.0197564	0.0184747	0.00268237
0.451389	0.157152	0.210357	0.0598267	0.142445	0.076335		0.0091403	0.00266065	0.0268423	0.0128811	0.0125173		0.0201678	0.0149288	0.0195473	0.0182146	0.00286249
0.458333	0.0921506	0.207084	0.0571454	0.118793	0.0784395		0.00912449	0.00269384	0.0275459	0.0131214	0.0128991		0.0203765	0.0148998	0.0198114	0.0183626	0.00301216
0.465278	0.0626678	0.202767	0.0538007	0.106412	0.083564		0.009076	0.00273042	0.0283973	0.0134013	0.0133689		0.0202815	0.0149382	0.0195309	0.0182502	0.00289271
0.472222	0.0468314	0.198956	0.0502231	0.0986701	0.0868665		0.00906042	0.0027385	0.0279162	0.0132384	0.0130985		0.01995	0.0149057	0.0194936	0.0181164	0.00278989
0.479167	0.0402885	0.195224	0.0464522	0.0939883	0.0877269		0.00906762	0.00262347	0.0257572	0.0124827	0.011939		0.0201516	0.0149076	0.0194907	0.0181833	0.00285599
0.486111	0.0340447	0.191473	0.0433142	0.0896107	0.0883371		0.00906727	0.00210079	0.0186514	0.0099398	0.00830971		0.0201878	0.0148863	0.0194694	0.0181812	0.00287595
0.493056	0.0305101	0.188855	0.0409626	0.0867759	0.0885574		0.0099994	0.00178913	0.0135084	0.00843232	0.00601475		0.020229	0.0149352	0.0194558	0.0182066	0.00285944
0.5	0.0282609	0.18952	0.0387041	0.085495	0.0902396		0.00901554	0.00165464	0.0113605	0.00734357	0.00506436		0.0200303	0.0148795	0.0108942	0.015268	0.00458044

## Sheet: Figure 4e
Current (mA)						Voltage (V)						Power (mW)
replicate#1	replicate#2	replicate#3	average	stdev		replicate#1	replicate#2	replicate#3	average	stdev		replicate#1	replicate#2	replicate#3	average	stdev
0.0308966	0.0349431	0.0300785	0.0319727	0.00260471		0.308966	0.349431	0.300785	0.319727	0.0260471		0.00954599	0.0122102	0.00904716	0.0102678	0.00170056
0.0730869	0.0729188	0.0773714	0.074459	0.0025236		0.380052	0.379178	0.402331	0.387187	0.0131227		0.0277768	0.0276492	0.0311289	0.0288516	0.00197323
0.156352	0.152759	0.146029	0.151713	0.00524031		0.39088	0.381897	0.365072	0.379283	0.0131008		0.0611148	0.0583383	0.0533111	0.0575881	0.00395554
0.21799	0.240147	0.226698	0.228278	0.0111629		0.326985	0.360221	0.340047	0.342417	0.0167443		0.0712793	0.086506	0.0770879	0.0782911	0.00768428
0.359316	0.297644	0.298848	0.318602	0.0352642		0.294639	0.297644	0.298848	0.297043	0.00216743		0.105869	0.0885917	0.0893099	0.0945901	0.00977412
0.40727	0.326212	0.327045	0.353509	0.0465605		0.252508	0.260969	0.261636	0.258371	0.00508874		0.102839	0.0851312	0.0855666	0.0911789	0.0101001
0.467063	0.352461	0.3497	0.389741	0.0669765		0.200837	0.218526	0.216814	0.212059	0.00975618		0.0938034	0.0770219	0.0758197	0.082215	0.0100538

[truncated: 23 more sheets: Figure 5a, Figure 5b, Figure 5c, Figure 5d, Figure 6a, Figure 6b, Supplementary Figure S1, Supplementary Figure S2b, Supplementary Figure S3a, Supplementary Figure S3b, Supplementary Figure S5a, Supplementary Figure S5b, Supplementary Figure S5c, Supplementary Figure 6a, Supplementary Figure 6b, Supplementary Figure 7a, Supplementary Figure 7b, Supplementary Figure S9a, Supplementary Figure S9c, Supplementary Figure S10a …]
